# Supplementary material for: Effects of Auxin (Indole-3-butyric Acid) on Adventitious Root Formation in Peach-Based Prunus Rootstocks
Source: Plants (Basel). 2022 Mar 29;11(7):913. doi: 10.3390/plants11070913 (PMC9002465; doi:10.3390/plants11070913)
Supplement: Supplementary file 1 [file plants-11-00913-s001.zip]

Archive with 13 entries (12 files):
- plants-1652499-supplementary/
- plants-1652499-supplementary/PRUNUS_FigureS1.pdf
- plants-1652499-supplementary/PRUNUS_FigureS2.pdf
- plants-1652499-supplementary/PRUNUS_FigureS3.pdf
- plants-1652499-supplementary/PRUNUS_FigureS4.pdf
- plants-1652499-supplementary/PRUNUS_FigureS5.pdf
- plants-1652499-supplementary/PRUNUS_FigureS6.pdf
- plants-1652499-supplementary/Table_S1.pdf
- plants-1652499-supplementary/Table_S2_raw_data_hydroponic.xlsx
- plants-1652499-supplementary/Table_S3_raw_data_invitro.xlsx
- plants-1652499-supplementary/Table_S4_raw_data_hormones.xlsx
- plants-1652499-supplementary/VideoS1_Regenerative_response.gif
- plants-1652499-supplementary/VideoS2_Regenerative_response.gif
