# Supplementary material for: Effects of Auxin (Indole-3-butyric Acid) on Adventitious Root Formation in Peach-Based Prunus Rootstocks
Source: Plants (Basel). 2022 Mar 29;11(7):913. doi: 10.3390/plants11070913 (PMC9002465; doi:10.3390/plants11070913)
Supplement: Supplementary file 1 [file plants-11-00913-s001.zip › plants-1652499-supplementary/Table_S2_raw_data_hydroponic.xlsx]

## Sheet: Hydroponic_raw_data
Genotype	Replicate (Box)	Planting date	ID number		Presence of callus (32 dap)	Presence of callus (50 dap)	Presence of callus (90 dap)	Callus stage (90 dap)	Callus area (mm2) (90 dap)		ARn (32 dap)	ARn (50 dap)	ARn (90 dap)	AR max. length (mm) (90 dap)
Adafuel	R1	2020-11-19	1		0	0	0	0	0		0	0	0	0
Adafuel	R1	2020-11-19	2		1	1	1	4	211.057		0	0	1	57.072
Adafuel	R1	2020-11-19	3		1	1	1	4	134.383		0	6	8	111.047
Adafuel	R1	2020-11-19	4		0	0	0	0	0		0	0	0	0
Adafuel	R1	2020-11-19	5		0	1	1	2	24.399		0	0	1	205.295
Adafuel	R1	2020-11-19	6		1	1	1	4	135.688		0	4	10	182.789
Adafuel	R1	2020-11-19	7		1	1	1	4	150.251		0	2	2	181.636
Adafuel	R1	2020-11-19	8		1	1	1	4	166.634		0	2	5	185.175
Adafuel	R1	2020-11-19	9		1	1	1	1	12.145		0	0	0	0
Adafuel	R1	2020-11-19	10		1	1	1	4	133.976		0	0	8	68.648
Adafuel	R1	2020-11-19	11		1	1	1	1	14.4		0	0	0	0
Adafuel	R1	2020-11-19	12		1	1	1	3	66.132		0	1	3	158.946
Adafuel	R1	2020-11-19	13		1	1	1	4	99.144		0	8	11	179.581
Adafuel	R1	2020-11-19	14		1	1	1	3	99.497		0	1	6	101.663
Adafuel	R1	2020-11-19	15		0	1	1	3	64.176		0	0	9	64.631
Adafuel	R1	2020-11-19	16		1	1	1	1	13.457		0	0	0	0
Adafuel	R1	2020-11-19	17		1	1	1	1	9.401		0	3	3	117.751
Adafuel	R1	2020-11-19	18		1	1	1	3	42.929		0	0	1	115.259
Adafuel	R1	2020-11-19	19		1	1	1	3	116.723		0	3	5	131.225
Adafuel	R1	2020-11-19	20		1	1	1	4	197.364		0	0	0	0
Adafuel	R1	2020-11-19	21		1	1	1	4	103.502		0	0	5	120.708
Adafuel	R1	2020-11-19	22		1	1	1	3	55.192		0	0	11	191.658
Adafuel	R1	2020-11-19	23		1	1	1	3	81.074		0	8	9	88.542
Adafuel	R1	2020-11-19	24		1	1	1	4	99.419		0	0	13	146.051
Adafuel	R1	2020-11-19	25		1	1	1	3	97.849		0	3	6	63.973
Adafuel	R1	2020-11-19	26		1	1	1	4	153.983		0	0	6	139.442
Adafuel	R1	2020-11-19	27		1	1	1	1	15.807		0	6	6	98.706
Adafuel	R1	2020-11-19	28		1	1	1	3	59.536		0	0	1	38.583
Adafuel	R1	2020-11-19	29		1	1	1	2	53.413		0	0	0	0
Adafuel	R1	2020-11-19	30		1	1	1	3	81.126		0	0	3	91.484
Adafuel	R1	2020-11-19	31		1	1	1	2	40.092		0	0	0	0
Adafuel	R1	2020-11-19	32		1	1	1	4	79.923		0	0	2	73.902
Adafuel	R1	2020-11-19	33		1	1	1	3	73.642		0	0	0	0
Adafuel	R1	2020-11-19	34		1	1	1	3	64.273		0	0	1	224.109
Adafuel	R1	2020-11-19	35		1	1	1	4	130.344		0	1	11	104.631
Adafuel	R1	2020-11-19	36		1	1	1	3	72.185		0	0	0	0
Adafuel	R1	2020-11-19	37		1	1	1	3	46.765		0	6	7	137.198
Adafuel	R1	2020-11-19	38		1	1	1	4	102.021		0	0	0	0
Adafuel	R1	2020-11-19	39		1	1	1	2	45.03		0	0	0	0
Adafuel	R1	2020-11-19	40		1	1	1	3	57.119		0	1	1	47.19
Adafuel	R1	2020-11-19	41		0	1	1	2	13.343		0	0	0	0
Adafuel	R1	2020-11-19	42		1	1	1	4	125.243		0	0	0	0
Adafuel	R1	2020-11-19	43		1	1	1	3	66.367		0	0	0	0
Adafuel	R1	2020-11-19	44		1	1	1	1	13.643		0	0	3	107.968
Adafuel	R1	2020-11-19	45		1	1	1	2	20.993		0	0	0	0
Adafuel	R1	2020-11-19	46		0	1	1	4	110.136		0	0	2	62.991
Adafuel	R1	2020-11-19	47		0	1	1	2	58.622		0	0	0	0
Adafuel	R1	2020-11-19	48		1	1	1	2	11.299		0	0	0	0
Adafuel	R1	2020-11-19	49		1	1	1	2	26.037		0	0	1	213.261
Adafuel	R1	2020-11-19	50		0	1	1	3	61.908		0	0	0	0
Adafuel	R2	2020-11-20	1		1	1	1	4	91.184		0	0	6	105.658
Adafuel	R2	2020-11-20	2		1	1	1	4	89.115		0	0	6	190.59
Adafuel	R2	2020-11-20	3		1	1	1	4	133.377		0	2	3	108.606
Adafuel	R2	2020-11-20	4		1	1	1	4	128.244		0	0	6	96.813
Adafuel	R2	2020-11-20	5		1	1	1	3	69.47		0	0	8	152.651
Adafuel	R2	2020-11-20	6		1	1	1	3	75.463		0	0	12	183.292
Adafuel	R2	2020-11-20	7		1	1	1	4	112.065		0	0	11	112.47
Adafuel	R2	2020-11-20	8		1	1	1	3	64.821		0	0	12	63.939
Adafuel	R2	2020-11-20	9		0	0	0	0	0		0	0	0	0
Adafuel	R2	2020-11-20	10		1	1	1	3	62.644		0	0	2	109.343
Adafuel	R2	2020-11-20	11		1	1	1	2	23.3		0	0	6	198.488
Adafuel	R2	2020-11-20	12		0	0	1	1	8.653		0	0	0	0
Adafuel	R2	2020-11-20	13		1	1	1	4	121.686		0	0	12	165.807
Adafuel	R2	2020-11-20	14		1	1	1	3	72.05		0	0	12	91.859
Adafuel	R2	2020-11-20	15		1	1	1	4	113.033		0	0	6	95.202
Adafuel	R2	2020-11-20	16		1	1	1	3	75.49		0	0	0	0
Adafuel	R2	2020-11-20	17		0	0	0	0	0		0	0	0	0
Adafuel	R2	2020-11-20	18		1	1	1	3	77.32		0	0	15	173.42
Adafuel	R2	2020-11-20	19		0	0	0	0	0		0	0	0	0
Adafuel	R2	2020-11-20	20		1	1	1	4	172.872		0	0	14	145.601
Adafuel	R2	2020-11-20	21		1	1	1	2	34.483		0	0	6	179.655
Adafuel	R2	2020-11-20	22		1	1	1	4	117.296		0	0	6	155.42
Adafuel	R2	2020-11-20	23		1	1	1	4	122.301		0	0	3	141.138
Adafuel	R2	2020-11-20	24		1	1	1	4	153.112		0	0	1	9.812
Adafuel	R2	2020-11-20	25		1	1	1	3	73.875		0	0	0	0
Adafuel	R2	2020-11-20	26		1	1	1	3	84.112		0	0	2	10.765
Adafuel	R2	2020-11-20	27		1	1	1	4	178.17		0	0	4	31.465
Adafuel	R2	2020-11-20	28		1	1	1	4	185.515		0	0	6	160.757
Adafuel	R2	2020-11-20	29		0	1	1	3	72.867		0	0	10	179.721
Adafuel	R2	2020-11-20	30		1	1	1	2	41.244		0	0	6	84.931
Adafuel	R2	2020-11-20	31		1	1	1	1	7.963		0	0	0	0
Adafuel	R2	2020-11-20	32		1	1	1	3	90.775		0	0	7	81.037
Adafuel	R2	2020-11-20	33		1	1	1	3	75.272		0	0	0	0
Adafuel	R2	2020-11-20	34		1	1	1	2	44.396		0	0	0	0
Adafuel	R2	2020-11-20	35		0	1	1	4	102.41		0	0	0	0
Adarcias	R1	2020-11-19	1		0	1	1	1	8.785		0	0	0	0
Adarcias	R1	2020-11-19	2		0	0	0	0	0		0	0	0	0
Adarcias	R1	2020-11-19	3		0	1	1	1	32.077		0	0	0	0
Adarcias	R1	2020-11-19	4		1	1	1	1	17.629		0	0	0	0
Adarcias	R1	2020-11-19	5		0	0	0	0	0		0	0	0	0
Adarcias	R1	2020-11-19	6		0	0	0	0	0		0	0	0	0
Adarcias	R1	2020-11-19	7		0	0	0	0	0		0	0	0	0
Adarcias	R1	2020-11-19	8		0	0	0	0	0		0	0	0	0
Adarcias	R1	2020-11-19	9		0	0	1	3	41.698		0	0	0	0
Adarcias	R1	2020-11-19	10		0	0	0	0	0		0	0	0	0
Adarcias	R1	2020-11-19	11		0	0	0	0	0		0	0	0	0
Adarcias	R1	2020-11-19	12		0	1	1	2	48.459		0	0	0	0
Adarcias	R1	2020-11-19	13		0	1	1	2	58.448		0	0	0	0
Adarcias	R1	2020-11-19	14		0	1	1	2	23.239		0	0	0	0
Adarcias	R1	2020-11-19	15		0	0	0	0	0		0	0	0	0
Adarcias	R1	2020-11-19	16		0	1	1	2	38.726		0	0	0	0
Adarcias	R1	2020-11-19	17		1	1	1	1	19.579		0	0	0	0
Adarcias	R1	2020-11-19	18		0	1	1	2	32.876		0	0	0	0
Adarcias	R1	2020-11-19	19		1	1	1	3	62.987		1	1	1	56.152
Adarcias	R1	2020-11-19	20		0	0	0	0	0		0	0	0	0
Adarcias	R1	2020-11-19	21		0	1	1	2	68.421		0	0	0	0
Adarcias	R1	2020-11-19	22		1	1	1	2	41.299		0	0	0	0
Adarcias	R1	2020-11-19	23		0	1	1	2	19.914		0	0	0	0
Adarcias	R1	2020-11-19	24		0	1	1	2	78.57		0	0	0	0
Adarcias	R1	2020-11-19	25		0	0	0	0	0		0	0	0	0
Adarcias	R1	2020-11-19	26		1	1	1	1	30.287		0	0	0	0
Adarcias	R1	2020-11-19	27		0	1	1	2	26.371		0	0	0	0
Adarcias	R1	2020-11-19	28		0	0	1	2	48.267		0	0	0	0
Adarcias	R1	2020-11-19	29		1	1	1	2	56.882		0	0	0	0
Adarcias	R1	2020-11-19	30		0	1	1	2	34.698		0	0	0	0
Adarcias	R1	2020-11-19	31		0	0	0	0	0		0	0	0	0
Adarcias	R1	2020-11-19	32		0	0	0	0	0		0	0	0	0
Adarcias	R1	2020-11-19	33		0	0	0	0	0		0	0	0	0
Adarcias	R1	2020-11-19	34		0	1	1	2	56.092		0	0	1	14.183
Adarcias	R1	2020-11-19	35		0	0	0	0	0		0	0	0	0
Adarcias	R1	2020-11-19	36		0	0	0	0	0		0	0	0	0
Adarcias	R1	2020-11-19	37		0	0	0	0	0		0	0	0	0
Adarcias	R1	2020-11-19	38		0	0	0	0	0		0	0	0	0
Adarcias	R1	2020-11-19	39		0	1	1	2	52.135		0	0	0	0
Adarcias	R1	2020-11-19	40		0	0	0	0	0		0	0	0	0
Adarcias	R1	2020-11-19	41		0	0	0	0	0		0	0	0	0
Adarcias	R1	2020-11-19	42		1	1	1	2	44.016		0	0	0	0
Adarcias	R1	2020-11-19	43		0	0	0	0	0		0	0	0	0
Adarcias	R1	2020-11-19	44		0	0	1	1	4.101		0	0	0	0
Adarcias	R1	2020-11-19	45		1	1	1	1	22.216		0	0	0	0
Adarcias	R1	2020-11-19	46		1	1	1	1	18.3		0	0	1	25.929
Adarcias	R1	2020-11-19	47		0	1	1	1	18.578		0	0	0	0
Adarcias	R1	2020-11-19	48		0	0	1	1	25.029		0	0	0	0
Adarcias	R1	2020-11-19	49		0	0	0	0	0		0	0	0	0
Adarcias	R1	2020-11-19	50		1	1	1	1	37.135		0	0	0	0
Adarcias	R2	2020-11-20	1		1	1	1	4	85.651		0	0	1	25.791
Adarcias	R2	2020-11-20	2		1	1	1	3	71.73		0	0	1	55.409
Adarcias	R2	2020-11-20	3		1	1	1	2	49.083		0	0	0	0
Adarcias	R2	2020-11-20	4		0	1	1	1	8.663		0	0	0	0
Adarcias	R2	2020-11-20	5		1	1	1	2	40.02		0	1	2	184.318
Adarcias	R2	2020-11-20	6		0	0	0	0	0		0	0	0	0
Adarcias	R2	2020-11-20	7		1	1	1	2	50.857		0	0	0	0
Adarcias	R2	2020-11-20	8		0	1	1	1	12.307		0	0	0	0
Adarcias	R2	2020-11-20	9		0	0	1	2	32.317		0	0	0	0
Adarcias	R2	2020-11-20	10		1	1	1	3	97.638		0	0	0	0
Adarcias	R2	2020-11-20	11		0	1	1	1	12.387		0	0	0	0
Adarcias	R2	2020-11-20	12		1	1	1	2	214.342		0	0	0	0
Adarcias	R2	2020-11-20	13		0	1	1	1	48.267		0	0	0	0
Adarcias	R2	2020-11-20	14		0	1	1	1	31.566		0	0	1	16.223
Adarcias	R2	2020-11-20	15		1	1	1	1	11.987		0	0	0	0
Adarcias	R2	2020-11-20	16		0	1	1	1	18.604		0	0	0	0
Adarcias	R2	2020-11-20	17		0	0	1	2	84.323		0	0	1	20.308
Adarcias	R2	2020-11-20	18		0	1	1	2	42.769		0	0	0	0
Adarcias	R2	2020-11-20	19		0	0	1	2	82.997		0	0	3	53.531
Adarcias	R2	2020-11-20	20		0	1	1	2	89.775		0	0	0	0
Adarcias	R2	2020-11-20	21		1	1	1	1	11.364		0	0	0	0
Adarcias	R2	2020-11-20	22		0	1	1	2	115.299		0	0	0	0
Cadaman	R1	2020-11-19	1		0	0	0	0	0		0	0	0	0
Cadaman	R1	2020-11-19	2		0	0	0	0	0		0	0	0	0
Cadaman	R1	2020-11-19	3		0	0	0	0	0		0	0	0	0
Cadaman	R1	2020-11-19	4		0	0	0	0	0		0	0	0	0
Cadaman	R1	2020-11-19	5		0	0	0	0	0		0	0	0	0
Cadaman	R1	2020-11-19	6		0	0	0	0	0		0	0	0	0
Cadaman	R1	2020-11-19	7		0	0	0	0	0		0	0	0	0
Cadaman	R1	2020-11-19	8		0	0	0	0	0		0	0	0	0
Cadaman	R1	2020-11-19	9		0	0	0	0	0		0	0	0	0
Cadaman	R1	2020-11-19	10		0	0	0	0	0		0	0	0	0
Cadaman	R1	2020-11-19	11		0	0	0	0	0		0	0	0	0
Cadaman	R1	2020-11-19	12		0	0	0	0	0		0	0	0	0
Cadaman	R1	2020-11-19	13		0	0	0	0	0		0	0	0	0
Cadaman	R1	2020-11-19	14		0	0	0	0	0		0	0	0	0
Cadaman	R1	2020-11-19	15		0	0	0	0	0		0	0	0	0
Cadaman	R1	2020-11-19	16		0	0	0	0	0		0	0	0	0
Cadaman	R1	2020-11-19	17		0	0	0	0	0		0	0	0	0
Cadaman	R1	2020-11-19	18		0	0	0	0	0		0	0	0	0
Cadaman	R1	2020-11-19	19		1	1	1	1	25.071		0	0	0	0
Cadaman	R1	2020-11-19	20		1	1	1	2	59.359		0	0	0	0
Cadaman	R1	2020-11-19	21		1	1	1	1	27.423		0	0	0	0
Cadaman	R1	2020-11-19	22		0	0	0	0	0		0	0	0	0
Cadaman	R1	2020-11-19	23		0	0	0	0	0		0	0	0	0
Cadaman	R1	2020-11-19	24		0	0	0	0	0		0	0	0	0
Cadaman	R1	2020-11-19	25		0	0	0	0	0		0	1	2	80.554
Cadaman	R1	2020-11-19	26		0	0	0	0	0		0	0	0	0
Cadaman	R1	2020-11-19	27		0	0	0	0	0		0	0	0	0
Cadaman	R1	2020-11-19	28		0	0	0	0	0		0	0	0	0
Cadaman	R1	2020-11-19	29		0	0	1	1	9.545		0	0	0	0
Cadaman	R1	2020-11-19	30		0	0	0	0	0		0	0	0	0
Cadaman	R1	2020-11-19	31		0	0	0	0	0		0	0	0	0
Cadaman	R1	2020-11-19	32		0	0	0	0	0		0	0	0	0
Cadaman	R1	2020-11-19	33		0	0	0	0	0		0	0	0	0
Cadaman	R1	2020-11-19	34		0	0	0	0	0		0	0	0	0
Cadaman	R1	2020-11-19	35		0	0	0	0	0		0	0	0	0
Cadaman	R1	2020-11-19	36		1	1	1	1	17.484		0	0	0	0
Cadaman	R1	2020-11-19	37		0	0	0	0	0		0	0	0	0
Cadaman	R1	2020-11-19	38		0	0	0	0	0		0	0	0	0
Cadaman	R1	2020-11-19	39		0	0	0	0	0		0	0	0	0
Cadaman	R1	2020-11-19	40		1	1	1	1	4.479		0	0	0	0
Cadaman	R1	2020-11-19	41		0	0	0	0	0		0	0	0	0
Cadaman	R1	2020-11-19	42		0	0	1	1	4.901		0	0	0	0
Cadaman	R1	2020-11-19	43		0	0	0	0	0		0	0	0	0
Cadaman	R1	2020-11-19	44		0	0	0	0	0		0	0	0	0
Cadaman	R1	2020-11-19	45		0	0	0	0	0		0	0	0	0
Cadaman	R1	2020-11-19	46		0	0	0	0	0		0	0	0	0
Cadaman	R1	2020-11-19	47		0	0	0	0	0		0	0	0	0
Cadaman	R1	2020-11-19	48		0	0	0	0	0		0	0	0	0
Cadaman	R1	2020-11-19	49		0	0	0	0	0		0	0	0	0
Cadaman	R1	2020-11-19	50		0	0	0	0	0		0	0	0	0
Cadaman	R2	2020-11-20	1		0	0	0	0	0		0	0	0	0
Cadaman	R2	2020-11-20	2		0	0	0	0	0		0	0	0	0
Cadaman	R2	2020-11-20	3		0	0	0	0	0		0	0	0	0
Cadaman	R2	2020-11-20	4		0	0	0	0	0		0	0	1	8.005
Cadaman	R2	2020-11-20	5		0	0	0	0	0		0	0	0	0
Cadaman	R2	2020-11-20	6		0	0	0	0	0		0	0	0	0
Cadaman	R2	2020-11-20	7		0	0	0	0	0		0	0	0	0
Cadaman	R2	2020-11-20	8		0	0	0	0	0		0	0	0	0
Cadaman	R2	2020-11-20	9		0	0	0	0	0		0	0	0	0
Garnem	R1	2020-11-19	1		1	1	1	2	78.884		0	0	0	0
Garnem	R1	2020-11-19	2		1	1	1	4	259.826		0	1	7	93.722
Garnem	R1	2020-11-19	3		0	0	0	0	0		0	0	0	0
Garnem	R1	2020-11-19	4		1	1	1	4	269.462		0	0	1	5.515
Garnem	R1	2020-11-19	5		1	1	1	2	101.731		0	2	2	123.898
Garnem	R1	2020-11-19	6		1	1	1	2	52.54		0	0	0	0
Garnem	R1	2020-11-19	7		1	1	1	4	144.162		0	1	5	60.783
Garnem	R1	2020-11-19	8		1	1	1	3	102.806		0	7	8	35.705
Garnem	R1	2020-11-19	9		1	1	1	3	91.906		3	7	7	85.181
Garnem	R1	2020-11-19	10		1	1	1	4	117.307		0	4	6	82.126
Garnem	R1	2020-11-19	11		0	1	1	1	9.439		0	0	15	84.106
Garnem	R1	2020-11-19	12		1	1	1	3	92.285		0	4	6	58.299
Garnem	R1	2020-11-19	13		1	1	1	4	92.253		0	3	3	21.977
Garnem	R1	2020-11-19	14		1	1	1	3	97.814		0	4	4	6.419
Garnem	R1	2020-11-19	15		1	1	1	1	23.284		0	0	0	0
Garnem	R1	2020-11-19	16		1	1	1	3	87.388		5	6	15	106.478
Garnem	R1	2020-11-19	17		0	0	0	0	0		0	0	0	0
Garnem	R1	2020-11-19	18		0	0	0	0	0		0	0	0	0
Garnem	R1	2020-11-19	19		0	1	1	2	92.38		0	11	11	63.205
Garnem	R1	2020-11-19	20		1	1	1	3	129.281		0	1	1	5.537
Garnem	R1	2020-11-19	21		1	1	1	2	83.533		0	2	16	49.663
Garnem	R1	2020-11-19	22		0	0	0	0	0		0	0	0	0
Garnem	R1	2020-11-19	23		0	0	0	0	0		0	0	0	0
Garnem	R1	2020-11-19	24		0	0	0	0	0		0	0	0	0
Garnem	R1	2020-11-19	25		1	1	1	2	38.027		0	0	0	0
Garnem	R1	2020-11-19	26		1	1	1	2	52.915		0	3	11	53.065
Garnem	R1	2020-11-19	27		1	1	1	2	55.424		0	0	6	111.866
Garnem	R1	2020-11-19	28		0	0	0	0	0		0	0	0	0
Garnem	R1	2020-11-19	29		1	1	1	4	93.352		0	0	10	68.13
Garnem	R1	2020-11-19	30		0	0	0	0	0		0	0	0	0
Garnem	R1	2020-11-19	31		0	0	0	0	0		0	0	0	0
Garnem	R1	2020-11-19	32		0	0	0	0	0		0	0	0	0
Garnem	R1	2020-11-19	33		1	1	1	4	91.008		0	0	8	87.859
Garnem	R1	2020-11-19	34		1	1	1	1	28.939		0	0	0	0
Garnem	R1	2020-11-19	35		0	0	0	0	0		0	0	0	0
Garnem	R1	2020-11-19	36		1	1	1	3	77.144		0	0	4	77.814
Garnem	R1	2020-11-19	37		0	0	0	0	0		0	0	1	8.251
Garnem	R1	2020-11-19	38		1	1	1	4	114.742		0	20	24	113.444
Garnem	R1	2020-11-19	39		0	1	1	2	24.361		0	11	25	54.34
Garnem	R1	2020-11-19	40		0	1	1	1	18.584		0	10	14	75.22
Garnem	R1	2020-11-19	41		0	0	1	1	12.346		0	0	21	56.131
Garnem	R1	2020-11-19	42		0	0	0	0	0		0	0	0	0
Garnem	R1	2020-11-19	43		0	0	0	0	0		0	0	0	0
Garnem	R1	2020-11-19	44		0	0	0	0	0		0	0	0	0
Garnem	R1	2020-11-19	45		0	0	0	0	0		0	0	0	0
Garnem	R1	2020-11-19	46		0	0	0	0	0		0	0	0	0
Garnem	R1	2020-11-19	47		0	0	0	0	0		0	0	0	0
Garnem	R1	2020-11-19	48		0	1	1	1	18.716		0	8	8	45.518
Garnem	R1	2020-11-19	49		0	1	1	1	9.54		0	4	10	70.897
Garnem	R1	2020-11-19	50		0	1	1	1	2.773		0	6	14	59.136
Garnem	R2	2020-11-20	1		1	1	1	2	51.861		0	0	0	0
Garnem	R2	2020-11-20	2		0	0	0	0	0		0	0	0	0
Garnem	R2	2020-11-20	3		0	0	1	1	12.303		0	0	0	0
Garnem	R2	2020-11-20	4		1	1	1	2	28.347		0	0	1	20.371
Garnem	R2	2020-11-20	5		0	1	1	2	20.898		0	0	0	0
Garnem	R2	2020-11-20	6		1	1	1	1	17.599		0	0	0	0
Garnem	R2	2020-11-20	7		1	1	1	2	31.321		0	0	0	0
Garnem	R2	2020-11-20	8		1	1	1	2	44.017		0	0	0	0
Garnem	R2	2020-11-20	9		0	0	1	1	3.709		0	0	0	0
Garnem	R2	2020-11-20	10		0	0	0	0	0		0	0	0	0
Garnem	R2	2020-11-20	11		1	1	1	2	46.272		0	0	0	0
Garnem	R2	2020-11-20	12		0	0	0	0	0		0	0	0	0
Garnem	R2	2020-11-20	13		1	1	1	2	53.004		1	1	4	163.124
Garnem	R2	2020-11-20	14		1	1	1	1	4.55		0	0	0	0
Garnem	R2	2020-11-20	15		1	1	1	1	3.264		0	0	0	0
Garnem	R2	2020-11-20	16		1	1	1	1	8.409		1	4	5	203.7
Garnem	R2	2020-11-20	17		1	1	1	3	101.566		0	0	0	0
GF677	R1	2020-11-19	1		1	1	1	1	12.378		0	0	0	0
GF677	R1	2020-11-19	2		0	1	1	2	26.771		2	5	5	94.153
GF677	R1	2020-11-19	3		0	0	1	1	15.934		0	0	0	0
GF677	R1	2020-11-19	4		0	0	0	0	0		0	0	0	0
GF677	R1	2020-11-19	5		0	0	0	0	0		0	0	0	0
GF677	R1	2020-11-19	6		0	0	0	0	0		0	0	0	0
GF677	R1	2020-11-19	7		0	0	0	0	0		0	0	0	0
GF677	R1	2020-11-19	8		0	0	0	0	0		0	0	0	0
GF677	R1	2020-11-19	9		0	0	1	1	13.663		0	0	0	0
GF677	R1	2020-11-19	10		1	1	1	2	30.879		0	0	0	0
GF677	R1	2020-11-19	11		0	0	0	0	0		0	0	0	0
GF677	R1	2020-11-19	12		0	0	0	0	0		0	1	1	11.03
GF677	R1	2020-11-19	13		1	1	1	1	11.34		3	3	3	12.793
GF677	R1	2020-11-19	14		1	1	1	1	9.92		0	0	0	0
GF677	R1	2020-11-19	15		0	0	1	2	23.386		0	0	0	0
GF677	R1	2020-11-19	16		0	0	0	0	0		0	0	0	0
GF677	R1	2020-11-19	17		0	0	0	0	0		0	0	0	0
GF677	R1	2020-11-19	18		0	0	0	0	0		0	0	0	0
GF677	R1	2020-11-19	19		0	0	0	0	0		0	0	0	0
GF677	R1	2020-11-19	20		1	1	1	1	15.235		0	0	0	0
GF677	R1	2020-11-19	21		1	1	1	1	12.6		0	0	0	0
GF677	R1	2020-11-19	22		0	1	1	1	21.258		0	0	0	0
GF677	R1	2020-11-19	23		1	1	1	1	23.118		0	0	0	0
GF677	R1	2020-11-19	24		0	0	0	0	0		0	0	0	0
GF677	R1	2020-11-19	25		1	1	1	1	10.828		0	0	0	0
GF677	R1	2020-11-19	26		0	0	0	0	0		0	0	0	0
GF677	R1	2020-11-19	27		0	0	0	0	0		0	0	0	0
GF677	R1	2020-11-19	28		1	1	1	1	22.298		0	0	0	0
GF677	R1	2020-11-19	29		1	1	1	2	48.494		0	0	0	0
GF677	R1	2020-11-19	30		0	0	1	1	17.405		0	0	0	0
GF677	R1	2020-11-19	31		1	1	1	1	13.356		0	0	7	144.766
GF677	R1	2020-11-19	32		1	1	1	1	29.717		0	0	0	0
GF677	R1	2020-11-19	33		0	0	0	0	0		0	0	0	0
GF677	R1	2020-11-19	34		1	1	1	1	26.993		0	0	0	0
GF677	R1	2020-11-19	35		0	0	0	0	0		0	0	0	0
GF677	R1	2020-11-19	36		1	1	1	1	47.343		0	0	0	0
GF677	R1	2020-11-19	37		1	1	1	2	70.185		0	0	0	0
GF677	R1	2020-11-19	38		0	0	0	0	0		0	0	0	0
GF677	R1	2020-11-19	39		0	0	0	0	0		0	0	0	0
GF677	R1	2020-11-19	40		0	0	1	2	49.553		0	0	0	0
GF677	R1	2020-11-19	41		1	1	1	1	12.4		0	0	0	0
GF677	R1	2020-11-19	42		0	1	1	1	24.203		0	0	0	0
GF677	R1	2020-11-19	43		1	1	1	1	27.236		0	0	0	0
GF677	R1	2020-11-19	44		1	1	1	1	22.542		0	0	0	0
GF677	R1	2020-11-19	45		1	1	0	0	0		0	0	0	0
GF677	R1	2020-11-19	46		0	0	0	0	0		0	0	0	0
GF677	R1	2020-11-19	47		0	0	0	0	0		0	0	0	0
GF677	R1	2020-11-19	48		1	1	0	0	0		0	0	0	0
GF677	R1	2020-11-19	49		0	0	0	0	0		0	0	0	0
GF677	R1	2020-11-19	50		1	1	1	2	40.223		0	0	0	0
GF677	R2	2020-11-20	1		0	0	0	0	0		0	0	0	0
GF677	R2	2020-11-20	2		0	0	0	0	0		0	0	0	0
GF677	R2	2020-11-20	3		0	0	0	0	0		0	0	0	0
GF677	R2	2020-11-20	4		0	0	1	1	12.305		0	0	0	0
GF677	R2	2020-11-20	5		0	0	1	1	22.044		0	7	8	103.491
GF677	R2	2020-11-20	6		1	1	1	1	19.453		0	0	0	0
GF677	R2	2020-11-20	7		0	1	1	1	13.67		0	8	18	107.72
GF677	R2	2020-11-20	8		1	1	1	1	13.717		0	0	0	0
GF677	R2	2020-11-20	9		0	0	0	0	0		0	0	0	0
GF677	R2	2020-11-20	10		1	1	1	3	116.833		0	0	0	0
GF677	R2	2020-11-20	11		1	1	1	2	25.513		0	0	0	0
GF677	R2	2020-11-20	12		1	1	1	2	53.843		0	0	0	0
GF677	R2	2020-11-20	13		1	1	1	1	26.418		0	0	0	0
GF677	R2	2020-11-20	14		0	0	0	0	0		0	0	0	0
GF677	R2	2020-11-20	15		0	0	0	0	0		0	0	0	0
GF677	R2	2020-11-20	16		0	0	0	0	0		0	0	0	0
GF677	R2	2020-11-20	17		0	0	0	0	0		0	0	0	0
GF677	R2	2020-11-20	18		0	0	0	0	0		0	0	0	0
GF677	R2	2020-11-20	19		0	0	0	0	0		0	0	0	0
GF677	R2	2020-11-20	20		1	1	1	3	62.525		0	1	2	14.933
GF677	R2	2020-11-20	21		0	0	0	0	0		0	0	0	0
GF677	R2	2020-11-20	22		1	1	1	1	23.497		0	0	0	0
GF677	R2	2020-11-20	23		0	0	0	0	0		0	0	0	0
GF677	R2	2020-11-20	24		0	0	0	0	0		0	0	0	0
GF677	R2	2020-11-20	25		1	1	1	1	11.394		0	0	0	0
GF677	R2	2020-11-20	26		0	0	0	0	0		0	0	0	0
GF677	R2	2020-11-20	27		0	1	1	1	5.297		0	0	0	0
GF677	R2	2020-11-20	28		0	1	1	1	5.713		0	6	6	185.614
GF677	R2	2020-11-20	29		0	0	0	0	0		0	0	0	0
GF677	R2	2020-11-20	30		1	1	1	1	40.918		0	0	0	0
GF677	R2	2020-11-20	31		0	0	0	0	0		0	0	0	0
GF677	R2	2020-11-20	32		0	0	1	1	6.338		0	0	1	68.054
GF677	R2	2020-11-20	33		0	0	0	0	0		0	0	0	0
GF677	R2	2020-11-20	34		0	0	0	0	0		0	0	0	0
