# Supplementary material for: Effects of Auxin (Indole-3-butyric Acid) on Adventitious Root Formation in Peach-Based Prunus Rootstocks
Source: Plants (Basel). 2022 Mar 29;11(7):913. doi: 10.3390/plants11070913 (PMC9002465; doi:10.3390/plants11070913)
Supplement: Supplementary file 1 [file plants-11-00913-s001.zip › plants-1652499-supplementary/Table_S3_raw_data_invitro.xlsx]

## Sheet: In_vitro_E1_E2_E3_raw_data
Experiment	Genotype	Treatment	Plate	Position	Genotype_Treatment		Callus_7	Callus_8	Callus_9	Callus_13	Callus_15	Callus_20	Callus_30		ARN7	ARN8	ARN9	ARN13	ARN15	ARN20	ARN30	AR max. Length (mm)
E1	Garnem	Control	R1	1	Garnem_Control		0	0	1	1	1	1	1		0	0	0	0	0	1	1
E1	Garnem	Control	R1	2	Garnem_Control		0	0	0	0	0	0	1		0	0	4	4	4	5	5
E1	Garnem	Control	R1	3	Garnem_Control		0	0	0	1	1	1	1		0	0	0	2	2	2	2
E1	Garnem	Control	R1	4	Garnem_Control		0	0	0	0	1	1	1		0	0	0	1	1	1	2
E1	Garnem	Control	R1	5	Garnem_Control		0	0	1	1	1	1	1		0	0	0	1	1	3	3
E1	Garnem	Control	R1	6	Garnem_Control		0	0	0	0	1	1	1		0	0	0	0	0	2	3
E1	Garnem	Control	R1	7	Garnem_Control		0	0	0	0	1	1	1		0	0	1	1	2	3	3
E1	Garnem	Control	R1	8	Garnem_Control		0	0	0	0	0	0	0		0	0	0	0	0	0	0
E1	Garnem	Control	R1	9	Garnem_Control		0	0	0	0	0	0	1		0	0	3	5	5	5	5
E1	Garnem	Control	R1	10	Garnem_Control		0	0	0	0	1	1	1		0	0	0	0	0	2	3
E1	Garnem	Control	R1	11	Garnem_Control		0	0	0	1	1	1	1		0	0	0	0	1	1	2
E1	Garnem	Control	R1	12	Garnem_Control		0	0	0	1	1	1	1		0	0	0	0	0	3	4
E1	Garnem	Control	R2	1	Garnem_Control		0	0	0	0	0	0	1		0	0	0	0	0	0	4
E1	Garnem	Control	R2	2	Garnem_Control		0	0	0	0	1	1	1		0	0	0	0	0	1	3
E1	Garnem	Control	R2	3	Garnem_Control		0	0	0	0	0	0	0		0	0	0	2	3	3	4
E1	Garnem	Control	R2	4	Garnem_Control		0	0	1	1	1	1	1		0	0	0	0	0	0	1
E1	Garnem	Control	R2	5	Garnem_Control		0	0	0	1	1	1	1		0	0	0	1	3	3	3
E1	Garnem	Control	R2	6	Garnem_Control		0	0	0	0	0	0	1		0	0	0	0	0	1	1
E1	Garnem	Control	R2	7	Garnem_Control		0	0	0	0	0	0	1		0	0	3	7	7	7	7
E1	Garnem	Control	R2	8	Garnem_Control		0	0	0	0	1	1	1		0	0	0	0	0	1	3
E1	Garnem	Control	R2	9	Garnem_Control		0	0	0	0	0	0	1		0	0	0	0	0	0	1
E1	Garnem	Control	R2	10	Garnem_Control		0	0	0	0	0	0	1		0	0	0	1	1	1	1
E1	Garnem	Control	R2	11	Garnem_Control		0	0	0	0	0	0	1		0	0	0	0	0	0	0
E1	Garnem	Control	R2	12	Garnem_Control		0	0	0	0	1	1	1		0	0	0	0	0	0	0
E1	Garnem	Control	R3	1	Garnem_Control		0	0	0	0	0	1	1		0	0	0	0	0	0	3
E1	Garnem	Control	R3	2	Garnem_Control		0	0	0	1	1	1	1		0	0	0	0	1	1	1
E1	Garnem	Control	R3	3	Garnem_Control		0	0	0	0	0	0	1		0	0	0	3	3	3	3
E1	Garnem	Control	R3	4	Garnem_Control		0	0	0	0	0	0	0		1	1	1	1	1	2	2
E1	Garnem	Control	R3	5	Garnem_Control		0	0	0	0	0	0	0		0	0	0	0	1	1	1
E1	Garnem	Control	R3	6	Garnem_Control		0	0	1	1	1	1	1		0	0	0	0	0	0	0
E1	Garnem	Control	R3	7	Garnem_Control		0	0	0	0	0	0	1		0	0	0	2	2	2	3
E1	Garnem	Control	R3	8	Garnem_Control		0	0	0	0	0	0	1		0	0	0	1	1	3	3
E1	Garnem	Control	R3	9	Garnem_Control		0	0	0	0	0	0	1		0	0	0	1	1	3	3
E1	Garnem	Control	R3	10	Garnem_Control		0	0	0	0	0	0	1		0	0	2	2	2	2	3
E1	Garnem	Control	R3	11	Garnem_Control		0	0	0	1	1	1	1		0	0	0	0	0	0	3
E1	Garnem	Control	R3	12	Garnem_Control		0	0	0	1	1	1	1		0	0	0	0	1	2	4
E1	GF677	Control	R1	1	GF677_Control		0	0	0	0	1	1	1		0	0	0	0	0	1	1
E1	GF677	Control	R1	2	GF677_Control		0	0	0	0	0	0	1		0	0	0	0	0	0	0
E1	GF677	Control	R1	3	GF677_Control		0	0	0	0	0	0	0		0	0	0	0	0	0	0
E1	GF677	Control	R1	4	GF677_Control		0	0	0	0	0	0	0		0	0	0	0	0	0	0
E1	GF677	Control	R1	5	GF677_Control		0	0	0	0	0	0	0		0	0	0	0	0	0	0
E1	GF677	Control	R1	6	GF677_Control		0	0	0	0	0	0	0		0	0	0	0	0	0	0
E1	GF677	Control	R1	7	GF677_Control		0	0	0	0	0	0	0		0	0	0	0	0	0	0
E1	GF677	Control	R1	8	GF677_Control		0	0	0	0	0	0	1		0	0	0	1	1	1	1
E1	GF677	Control	R1	9	GF677_Control		0	0	0	0	0	0	1		0	0	0	0	0	0	0
E1	GF677	Control	R1	10	GF677_Control		0	0	0	0	0	0	1		0	0	0	0	0	0	0
E1	GF677	Control	R1	11	GF677_Control		0	0	0	0	0	0	0		0	0	0	0	0	0	0
E1	GF677	Control	R1	12	GF677_Control		0	0	0	0	0	0	0		0	0	0	0	0	0	0
E1	GF677	Control	R2	1	GF677_Control		0	0	0	0	0	0	0		0	0	0	0	0	0	1
E1	GF677	Control	R2	2	GF677_Control		0	0	0	0	0	0	1		0	0	0	0	0	0	3
E1	GF677	Control	R2	3	GF677_Control		0	0	0	0	0	1	1		0	0	0	0	0	0	3
E1	GF677	Control	R2	4	GF677_Control		0	0	0	0	0	0	1		0	0	0	0	0	0	0
E1	GF677	Control	R2	5	GF677_Control		0	0	0	0	0	0	1		0	0	0	0	0	0	0
E1	GF677	Control	R2	6	GF677_Control		0	0	0	0	0	0	0		0	0	0	0	0	0	0
E1	GF677	Control	R2	7	GF677_Control		0	0	0	0	0	1	1		0	0	0	0	0	0	4
E1	GF677	Control	R2	8	GF677_Control		0	0	0	0	1	1	1		0	0	0	0	0	0	1
E1	GF677	Control	R2	9	GF677_Control		0	0	0	0	0	0	0		0	0	0	0	0	0	0
E1	GF677	Control	R2	10	GF677_Control		0	0	0	0	0	0	0		0	0	0	1	1	1	1
E1	GF677	Control	R2	11	GF677_Control		0	0	0	0	0	0	0		0	0	0	0	0	0	0
E1	GF677	Control	R2	12	GF677_Control		0	0	0	0	0	0	0		0	0	0	0	0	0	0
E1	GF677	Control	R3	1	GF677_Control		0	0	0	0	0	1	1		0	0	0	0	0	0	0
E1	GF677	Control	R3	2	GF677_Control		0	0	0	0	0	0	0		0	0	0	0	0	0	0
E1	GF677	Control	R3	3	GF677_Control		0	0	0	0	1	1	1		0	0	0	0	0	0	0
E1	GF677	Control	R3	4	GF677_Control		0	0	0	0	0	1	1		0	0	0	0	0	0	0
E1	GF677	Control	R3	5	GF677_Control		0	0	0	0	0	0	0		0	0	0	0	0	0	0
E1	GF677	Control	R3	6	GF677_Control		0	0	0	0	0	0	0		0	0	0	0	0	0	0
E1	GF677	Control	R3	7	GF677_Control		0	0	0	0	0	0	0		0	0	0	0	0	0	0
E1	GF677	Control	R3	8	GF677_Control		0	0	0	0	1	1	1		0	0	0	0	0	1	2
E1	GF677	Control	R3	9	GF677_Control		0	0	0	0	0	1	1		0	0	0	0	0	0	1
E1	GF677	Control	R3	10	GF677_Control		0	0	0	0	0	0	0		0	0	0	0	0	0	0
E1	GF677	Control	R3	11	GF677_Control		0	0	0	0	0	0	0		0	0	0	0	0	0	0
E1	GF677	Control	R3	12	GF677_Control		0	0	0	0	0	0	1		0	0	0	0	0	0	0
E1	Garnem	IBA	R1	1	Garnem_IBA		0	0	1	1	1	1	1		0	0	0	5	6	9	10
E1	Garnem	IBA	R1	2	Garnem_IBA		0	0	0	1	1	1	1		0	0	0	2	2	5	5
E1	Garnem	IBA	R1	3	Garnem_IBA		0	0	0	0	1	1	1		0	0	0	7	8	10	10
E1	Garnem	IBA	R1	4	Garnem_IBA		0	0	0	0	0	1	1		0	0	0	0	0	9	12
E1	Garnem	IBA	R1	5	Garnem_IBA		1	1	1	1	1	1	1		0	0	2	12	12	12	12
E1	Garnem	IBA	R1	6	Garnem_IBA		0	1	1	1	1	1	1		0	0	0	6	9	9	9
E1	Garnem	IBA	R1	7	Garnem_IBA		0	1	1	1	1	1	1		0	0	0	12	13	16	16
E1	Garnem	IBA	R1	8	Garnem_IBA		0	0	0	0	0	1	1		0	0	0	1	2	3	4
E1	Garnem	IBA	R1	9	Garnem_IBA		1	1	1	1	1	1	1		0	0	5	7	7	7	7
E1	Garnem	IBA	R1	10	Garnem_IBA		0	1	1	1	1	1	1		0	0	1	7	8	9	9
E1	Garnem	IBA	R1	11	Garnem_IBA		0	1	1	1	1	1	1		0	0	0	6	6	7	7
E1	Garnem	IBA	R1	12	Garnem_IBA		0	0	0	1	1	1	1		0	0	0	3	7	8	11
E1	Garnem	IBA	R2	1	Garnem_IBA		1	1	1	1	1	1	1		0	0	0	9	12	13	13
E1	Garnem	IBA	R2	2	Garnem_IBA		1	1	1	1	1	1	1		0	0	5	7	8	9	10
E1	Garnem	IBA	R2	3	Garnem_IBA		0	0	0	0	0	1	1		0	0	0	0	0	0	0
E1	Garnem	IBA	R2	4	Garnem_IBA		0	0	0	0	0	0	1		0	0	0	2	3	3	3
E1	Garnem	IBA	R2	5	Garnem_IBA		0	1	1	1	1	1	1		0	0	0	5	7	7	8
E1	Garnem	IBA	R2	6	Garnem_IBA		1	1	1	1	1	1	1		0	0	1	7	8	8	8
E1	Garnem	IBA	R2	7	Garnem_IBA		1	1	1	1	1	1	1		0	0	5	6	6	6	6
E1	Garnem	IBA	R2	8	Garnem_IBA		0	0	0	0	0	0	1		0	0	0	0	0	1	5
E1	Garnem	IBA	R2	9	Garnem_IBA		0	0	0	0	0	1	1		0	0	0	7	8	10	12
E1	Garnem	IBA	R2	10	Garnem_IBA		0	1	1	1	1	1	1		0	0	0	7	8	10	10
E1	Garnem	IBA	R2	11	Garnem_IBA		0	1	1	1	1	1	1		0	0	0	6	6	6	6
E1	Garnem	IBA	R2	12	Garnem_IBA		1	1	1	1	1	1	1		0	0	0	7	7	7	7
E1	Garnem	IBA	R3	1	Garnem_IBA		0	1	1	1	1	1	1		0	0	0	9	12	16	16
E1	Garnem	IBA	R3	2	Garnem_IBA		0	1	1	1	1	1	1		0	0	0	13	13	16	16
E1	Garnem	IBA	R3	3	Garnem_IBA		0	1	1	1	1	1	1		0	0	0	9	9	9	9
E1	Garnem	IBA	R3	4	Garnem_IBA		0	1	1	1	1	1	1		0	0	0	7	9	9	9
E1	Garnem	IBA	R3	5	Garnem_IBA		0	1	1	1	1	1	1		0	0	0	8	11	12	12
E1	Garnem	IBA	R3	6	Garnem_IBA		0	1	1	1	1	1	1		0	0	2	9	10	10	10
E1	Garnem	IBA	R3	7	Garnem_IBA		0	0	0	0	0	0	1		0	0	0	4	4	4	5
E1	Garnem	IBA	R3	8	Garnem_IBA		0	0	1	1	1	1	1		0	0	0	3	6	7	7
E1	Garnem	IBA	R3	9	Garnem_IBA		0	0	0	0	0	0	1		0	0	0	9	9	10	10
E1	Garnem	IBA	R3	10	Garnem_IBA		0	1	1	1	1	1	1		0	0	0	9	10	15	15
E1	Garnem	IBA	R3	11	Garnem_IBA		0	1	1	1	1	1	1		0	0	0	5	6	7	7
E1	Garnem	IBA	R3	12	Garnem_IBA		0	1	1	1	1	1	1		0	0	0	7	8	9	11
E1	GF677	IBA	R1	1	GF677_IBA		0	0	0	0	0	0	0		0	0	0	0	0	0	0
E1	GF677	IBA	R1	2	GF677_IBA		0	0	0	0	1	1	1		0	0	0	0	0	5	6
E1	GF677	IBA	R1	3	GF677_IBA		0	0	0	1	1	1	1		0	0	0	2	4	4	5
E1	GF677	IBA	R1	4	GF677_IBA		0	0	0	1	1	1	1		0	0	0	3	4	4	4
E1	GF677	IBA	R1	5	GF677_IBA		0	0	0	0	0	0	0		0	0	0	0	0	0	0
E1	GF677	IBA	R1	6	GF677_IBA		0	0	0	0	1	1	1		0	0	0	0	0	4	6
E1	GF677	IBA	R1	7	GF677_IBA		0	0	0	0	0	0	1		0	0	0	0	0	0	0
E1	GF677	IBA	R1	8	GF677_IBA		0	0	0	0	0	0	0		0	0	0	0	0	2	4
E1	GF677	IBA	R1	9	GF677_IBA		0	0	0	0	0	0	0		0	0	0	0	0	0	0
E1	GF677	IBA	R1	10	GF677_IBA		0	0	0	0	0	0	1		0	0	0	0	0	0	1
E1	GF677	IBA	R1	11	GF677_IBA		0	0	0	0	0	0	1		0	0	0	0	0	0	0
E1	GF677	IBA	R1	12	GF677_IBA		0	0	0	0	0	0	0		0	0	0	0	0	0	0
E1	GF677	IBA	R2	1	GF677_IBA		0	0	0	1	1	1	1		0	0	0	0	0	0	2
E1	GF677	IBA	R2	2	GF677_IBA		0	0	0	1	1	1	1		0	0	0	1	1	2	2
E1	GF677	IBA	R2	3	GF677_IBA		0	0	0	1	1	1	1		0	0	0	0	1	2	2
E1	GF677	IBA	R2	4	GF677_IBA		0	0	0	0	1	1	1		0	0	0	2	2	5	5
E1	GF677	IBA	R2	5	GF677_IBA		0	0	0	0	1	1	1		0	0	0	1	1	1	1
E1	GF677	IBA	R2	6	GF677_IBA		0	0	0	0	0	0	1		0	0	0	0	0	1	1
E1	GF677	IBA	R2	7	GF677_IBA		0	0	0	1	1	1	1		0	0	0	1	1	2	3
E1	GF677	IBA	R2	8	GF677_IBA		0	0	0	1	1	1	1		0	0	0	0	0	0	1
E1	GF677	IBA	R2	9	GF677_IBA		0	0	0	0	0	0	1		0	0	0	0	0	0	1
E1	GF677	IBA	R2	10	GF677_IBA		0	0	0	0	0	0	0		0	0	0	0	0	0	0
E1	GF677	IBA	R2	11	GF677_IBA		0	0	0	0	0	0	1		0	0	0	0	0	0	0
E1	GF677	IBA	R2	12	GF677_IBA		0	0	1	1	1	1	1		0	0	0	5	5	5	6
E1	GF677	IBA	R3	1	GF677_IBA		0	0	0	1	1	1	1		0	0	0	0	0	0	3
E1	GF677	IBA	R3	2	GF677_IBA		0	0	0	1	1	1	1		0	0	0	0	0	0	0
E1	GF677	IBA	R3	3	GF677_IBA		0	0	0	0	0	0	0		0	0	0	0	0	0	0
E1	GF677	IBA	R3	4	GF677_IBA		0	0	0	0	0	0	1		0	0	0	0	0	0	3
E1	GF677	IBA	R3	5	GF677_IBA		0	0	0	0	0	0	1		0	0	0	5	6	6	7
E1	GF677	IBA	R3	6	GF677_IBA		0	0	0	1	1	1	1		0	0	0	0	0	0	0
E1	GF677	IBA	R3	7	GF677_IBA		0	0	0	1	1	1	1		0	0	0	0	2	4	4
E1	GF677	IBA	R3	8	GF677_IBA		0	0	0	0	0	0	0		0	0	0	0	0	0	0
E1	GF677	IBA	R3	9	GF677_IBA		0	0	0	0	0	0	0		0	0	0	0	0	0	0
E1	GF677	IBA	R3	10	GF677_IBA		0	0	0	1	1	1	1		0	0	0	0	0	0	1
E1	GF677	IBA	R3	11	GF677_IBA		0	0	0	1	1	1	1		0	0	0	0	1	1	1
E1	GF677	IBA	R3	12	GF677_IBA		0	0	0	0	0	0	0		0	0	0	0	0	0	0
E2	Garnem	Control	R1	1	Garnem_Control		0	1	1	1	1				0	0	0	0	0
E2	Garnem	Control	R1	2	Garnem_Control		0	0	0	0	1				0	0	0	0	0
E2	Garnem	Control	R1	3	Garnem_Control		1	1	1	1	1				0	0	0	0	0
E2	Garnem	Control	R1	4	Garnem_Control		0	0	0	1	1				0	0	0	1	1
E2	Garnem	Control	R1	5	Garnem_Control		0	0	0	0	0	1			0	0	0	0	0	0
E2	Garnem	Control	R1	6	Garnem_Control		0	1	1	1	1	1			0	0	2	4	5	6
E2	Garnem	Control	R1	7	Garnem_Control		0	0	0	1	1	1			0	0	0	0	0	0
E2	Garnem	Control	R1	8	Garnem_Control		0	0	1	1	1	1			0	0	0	0	0	0
E2	Garnem	Control	R1	9	Garnem_Control		0	0	0						0	0	0
E2	Garnem	Control	R1	10	Garnem_Control		0	1	1	1	1	1			0	1	2	3	5	5
E2	Garnem	Control	R1	11	Garnem_Control		0	0	0	0	0	1			0	0	0	0	0	0
E2	Garnem	Control	R1	12	Garnem_Control		0	0	0	0	0	1			0	0	0	0	0	0
E2	Garnem	Control	R2	1	Garnem_Control		0	0	0	1	1	1			0	0	0	0	0	0
E2	Garnem	Control	R2	2	Garnem_Control		0	0	1	1	1	1			0	0	0	2	3	3
E2	Garnem	Control	R2	3	Garnem_Control		0	0	0	1	1	1			0	0	0	1	1	1
E2	Garnem	Control	R2	4	Garnem_Control		0	0	1	1	1	1			0	0	1	2	3	3
E2	Garnem	Control	R2	5	Garnem_Control		0	0	1	1	1	1			0	0	0	3	3	3
E2	Garnem	Control	R2	6	Garnem_Control		0	0	1	1	1	1			0	0	0	0	0	0
E2	Garnem	Control	R2	7	Garnem_Control		0	0	1	1	1	1			0	0	0	0	0	0
E2	Garnem	Control	R2	8	Garnem_Control		1	1	1	1	1	1			0	0	0	1	1	1
E2	Garnem	Control	R2	9	Garnem_Control		0	0	0	1	1	1			0	0	0	0	0	0
E2	Garnem	Control	R2	10	Garnem_Control		1	1	1	1	1	1			0	0	1	3	3	3
E2	Garnem	Control	R2	11	Garnem_Control		1	1	1	1	1	1			0	0	1	2	2	2
E2	Garnem	Control	R2	12	Garnem_Control		1	1	1	1	1	1			0	0	0	0	0	0
E2	Garnem	Control	R3	1	Garnem_Control		0	1							0	0
E2	Garnem	Control	R3	2	Garnem_Control		0	0							0	0
E2	Garnem	Control	R3	3	Garnem_Control		0	0							0	0
E2	Garnem	Control	R3	4	Garnem_Control		0	0							0	0
E2	Garnem	Control	R3	5	Garnem_Control		0	0							0	0
E2	Garnem	Control	R3	6	Garnem_Control		0	0							0	0
E2	Garnem	Control	R3	7	Garnem_Control		0	0							0	0
E2	Garnem	Control	R3	8	Garnem_Control		0	0							0	0
E2	Garnem	Control	R3	9	Garnem_Control		0	1							0	0
E2	Garnem	Control	R3	10	Garnem_Control		0	0							0	0
E2	Garnem	Control	R3	11	Garnem_Control		0	0							0	0
E2	Garnem	Control	R3	12	Garnem_Control		0	0							0	0
E2	Garnem	Control	R4	1	Garnem_Control		0	1	1	1	1				0	0	3	7	7
E2	Garnem	Control	R4	2	Garnem_Control		0	0	1	1	1				0	0	0	2	2
E2	Garnem	Control	R4	3	Garnem_Control		0	0	1	1	1				0	0	0	2	2
E2	Garnem	Control	R4	4	Garnem_Control		0	1	1	1	1				0	2	3	3	4
E2	Garnem	Control	R4	5	Garnem_Control		0	0	1	1	1				0	0	1	1	1
E2	Garnem	Control	R4	6	Garnem_Control		0	1	1	1	1				0	0	0	0	0
E2	Garnem	Control	R4	7	Garnem_Control		0	1	1	1	1				0	0	0	1	1
E2	Garnem	Control	R4	8	Garnem_Control		0	0	0	0	0				0	0	0	0	0
E2	Garnem	Control	R4	9	Garnem_Control		0	0	0	0	0				0	0	0	0	0
E2	Garnem	Control	R4	10	Garnem_Control		0	0	0	0	1				0	0	0	0	0
E2	Garnem	Control	R4	11	Garnem_Control		0	0	0						0	0	0
E2	Garnem	Control	R4	12	Garnem_Control		0	0	0						0	0	0
E2	Garnem	Control	R5	1	Garnem_Control		0	0	0	1	1				0	0	0	0	0
E2	Garnem	Control	R5	2	Garnem_Control		0	1	1	1	1				0	0	0	0	0
E2	Garnem	Control	R5	3	Garnem_Control		0	0	1	1	1				0	0	0	1	1
E2	Garnem	Control	R5	4	Garnem_Control		0	1	1	1	1				0	0	0	1	1
E2	Garnem	Control	R5	5	Garnem_Control		0	0	1	1	1				0	0	0	3	3
E2	Garnem	Control	R5	6	Garnem_Control		0	1	1	1	1				0	0	0	0	0
E2	Garnem	Control	R5	7	Garnem_Control		0	0	0	1	1				0	0	0	2	2
E2	Garnem	Control	R5	8	Garnem_Control		0	1	1	1	1				0	0	0	0	0
E2	Garnem	Control	R5	9	Garnem_Control		0	1	1	1	1				0	0	0	2	2
E2	Garnem	Control	R5	10	Garnem_Control		0	1	1	1	1				0	0	0	0	0
E2	Garnem	Control	R5	11	Garnem_Control		1	1	1	1	1				0	0	0	0	0
E2	Garnem	Control	R5	12	Garnem_Control		0	0	0	0	0				0	0	0	0	0
E2	Garnem	Control	R6	1	Garnem_Control		0	0							0	0
E2	Garnem	Control	R6	2	Garnem_Control		0	0							0	0
E2	Garnem	Control	R6	3	Garnem_Control		0	0	0	1	1				0	0	0	0	0
E2	Garnem	Control	R6	4	Garnem_Control		0	0							0	0
E2	Garnem	Control	R6	5	Garnem_Control		0	0							0	0
E2	Garnem	Control	R6	6	Garnem_Control		0	0	0	1	1				0	0	0	0	0
E2	Garnem	Control	R6	7	Garnem_Control		0	1	1	1	1				0	0	0	0	0
E2	Garnem	Control	R6	8	Garnem_Control		0	0							0	0
E2	Garnem	Control	R6	9	Garnem_Control		0	0							0	0
E2	Garnem	Control	R6	10	Garnem_Control		0	1							0	0
E2	Garnem	Control	R6	11	Garnem_Control		0	0	0	1	1				0	0	0	2	5
E2	Garnem	Control	R6	12	Garnem_Control		0								0
E2	Garnem	Control	R7	1	Garnem_Control		0	1							0	0
E2	Garnem	Control	R7	2	Garnem_Control		0	0							0	0
E2	Garnem	Control	R7	3	Garnem_Control		0	0							0	0
E2	Garnem	Control	R7	4	Garnem_Control		1	1							0	0
E2	Garnem	Control	R7	5	Garnem_Control		0	1							0	0
E2	Garnem	Control	R7	6	Garnem_Control		0	0							0	0
E2	Garnem	Control	R7	7	Garnem_Control		1	1							0	0
E2	Garnem	Control	R7	8	Garnem_Control		0	1							0	0
E2	Garnem	Control	R7	9	Garnem_Control		0	0							0	0
E2	Garnem	Control	R7	10	Garnem_Control		0	0							0	0
E2	Garnem	Control	R7	11	Garnem_Control		0	0							0	0
E2	Garnem	Control	R7	12	Garnem_Control		0	1							0	0
E2	Garnem	Control	R8	1	Garnem_Control		1	1	1	1	1	1			0	0	0	5	5	5
E2	Garnem	Control	R8	2	Garnem_Control		0	0	0						0	0	0
E2	Garnem	Control	R8	3	Garnem_Control		1	1	1	1	1	1			0	0	2	3	4	4
E2	Garnem	Control	R8	4	Garnem_Control		0	0	0	1	1	1			0	0	0	1	1	2
E2	Garnem	Control	R8	5	Garnem_Control		0	0	0	0	0	0			0	0	0	0	0	0
E2	Garnem	Control	R8	6	Garnem_Control		0	1	1	1	1	1			0	0	0	0	0	0
E2	Garnem	Control	R8	7	Garnem_Control		1	1	1						0	0	0
E2	Garnem	Control	R8	8	Garnem_Control		0	0	0	0	0	0			0	0	0	0	0	0
E2	Garnem	Control	R8	9	Garnem_Control		0	1	1	1	1	1			0	0	0	0	0	0
E2	Garnem	Control	R8	10	Garnem_Control		0	0	1	1	1	1			0	0	0	0	0	0
E2	Garnem	Control	R8	11	Garnem_Control		0	1	1	1	1	1			0	0	0	0	0	0
E2	Garnem	Control	R8	12	Garnem_Control		0	0	0	1	1	1			0	0	0	0	0	0
E2	GF677	Control	R1	1	GF677_Control		0	0	0	0	0	0			0	0	0	0	0	0
E2	GF677	Control	R1	2	GF677_Control		0	0	0	0	0	0			0	0	0	0	0	0
E2	GF677	Control	R1	3	GF677_Control		0	0	0	0	0	0			0	0	0	0	0	0
E2	GF677	Control	R1	4	GF677_Control		0	0	0	0	0	0			0	0	0	0	0	0
E2	GF677	Control	R1	5	GF677_Control		1	1	1	1	1	1			0	0	0	0	0	0
E2	GF677	Control	R1	6	GF677_Control		0	0	0	0	0	0			0	0	0	0	0	0
E2	GF677	Control	R1	7	GF677_Control		0	0	0	0	0	0			0	0	0	0	0	0
E2	GF677	Control	R1	8	GF677_Control		0	0	0	0	0	0			0	0	0	0	0	0
E2	GF677	Control	R1	9	GF677_Control		0	0	0	0	0	0			0	0	0	0	0	0
E2	GF677	Control	R1	10	GF677_Control		0	0	0	0	0	0			0	0	0	0	0	0
E2	GF677	Control	R1	11	GF677_Control		0	0	0	0	0	0			0	0	0	0	0	0
E2	GF677	Control	R1	12	GF677_Control		0	0	0	0	0	0			0	0	0	0	0	0
E2	GF677	Control	R2	1	GF677_Control		0	0	0	1	1				0	0	0	0	0
E2	GF677	Control	R2	2	GF677_Control		0	0	0	0	0				0	0	0	0	0
E2	GF677	Control	R2	3	GF677_Control		0	0	0	1	1				0	0	0	1	1
E2	GF677	Control	R2	4	GF677_Control		0	0	0	0	0				0	0	0	0	0
E2	GF677	Control	R2	5	GF677_Control		0	0	0	0	0				0	0	0	0	0
E2	GF677	Control	R2	6	GF677_Control		0	0	0	0	0				0	0	0	0	0
E2	GF677	Control	R2	7	GF677_Control		0	0	0	1	1				0	0	0	0	0
E2	GF677	Control	R2	8	GF677_Control		0	0	0	0	0				0	0	0	0	0
E2	GF677	Control	R2	9	GF677_Control		0	0	0	0	0				0	0	0	0	0
E2	GF677	Control	R2	10	GF677_Control		0	0	0	0	1				0	0	0	0	0
E2	GF677	Control	R2	11	GF677_Control		0	0	0	0	0				0	0	0	0	0
E2	GF677	Control	R2	12	GF677_Control		0	0	0	0	0				0	0	0	0	0
E2	GF677	Control	R3	1	GF677_Control		0	0							0	0
E2	GF677	Control	R3	2	GF677_Control		0	0							0	0
E2	GF677	Control	R3	3	GF677_Control		0	0							0	0
E2	GF677	Control	R3	4	GF677_Control		0	0							0	0
E2	GF677	Control	R3	5	GF677_Control		0	0							0	0
E2	GF677	Control	R3	6	GF677_Control		0	0							0	0
E2	GF677	Control	R3	7	GF677_Control		0	0							0	0
E2	GF677	Control	R3	8	GF677_Control		0	0							0	0
E2	GF677	Control	R3	9	GF677_Control		0	0							0	0
E2	GF677	Control	R3	10	GF677_Control		0	0							0	0
E2	GF677	Control	R3	11	GF677_Control		0	0							0	0
E2	GF677	Control	R3	12	GF677_Control		0	0							0	0
E2	GF677	Control	R4	1	GF677_Control		0	0	0						0	0	0
E2	GF677	Control	R4	2	GF677_Control		0	0	0						0	0	0
E2	GF677	Control	R4	3	GF677_Control		0	0	0						0	0	0
E2	GF677	Control	R4	4	GF677_Control		0	0	0	0	0				0	0	0	0	0
E2	GF677	Control	R4	5	GF677_Control		0	0	0	0	0				0	0	0	0	0
E2	GF677	Control	R4	6	GF677_Control		0	0	0	0	0				0	0	0	0	0
E2	GF677	Control	R4	7	GF677_Control		0	0	0	1	1				0	0	0	0	0
E2	GF677	Control	R4	8	GF677_Control		0	1	1	1	1				0	0	0	0	0
E2	GF677	Control	R4	9	GF677_Control		0	0	0	0	0				0	0	0	0	0
E2	GF677	Control	R4	10	GF677_Control		0	0	0	0	0				0	0	0	0	0
E2	GF677	Control	R4	11	GF677_Control		0	0	0	0	0				0	0	0	0	0
E2	GF677	Control	R4	12	GF677_Control		0	0	0	0	1				0	0	0	0	0
E2	GF677	Control	R5	1	GF677_Control		0	0							0	0
E2	GF677	Control	R5	2	GF677_Control		0	0							0	0
E2	GF677	Control	R5	3	GF677_Control		0	0							0	0
E2	GF677	Control	R5	4	GF677_Control		0	0							0	0
E2	GF677	Control	R5	5	GF677_Control		0	0	0	0	1				0	0	0	0	0
E2	GF677	Control	R5	6	GF677_Control		0	0	0	0	0				0	0	0	0	0
E2	GF677	Control	R5	7	GF677_Control		0	0	0	1	1				0	0	0	0	1
E2	GF677	Control	R5	8	GF677_Control		0	0							0	0
E2	GF677	Control	R5	9	GF677_Control		0	0	0	0	0				0	0	0	0	0
E2	GF677	Control	R5	10	GF677_Control		0	0							0	0
E2	GF677	Control	R5	11	GF677_Control		0	0	0	0	1				0	0	0	0	0
E2	GF677	Control	R5	12	GF677_Control		0	0	0	1	1				0	0	0	0	0
E2	GF677	Control	R6	1	GF677_Control		0	0							0	0
E2	GF677	Control	R6	2	GF677_Control		0	0							0	0
E2	GF677	Control	R6	3	GF677_Control		0	0							0	0
E2	GF677	Control	R6	4	GF677_Control		0	0							0	0
E2	GF677	Control	R6	5	GF677_Control		0	0							0	0
E2	GF677	Control	R6	6	GF677_Control		0	0							0	0
E2	GF677	Control	R6	7	GF677_Control		0	0							0	0
E2	GF677	Control	R6	8	GF677_Control		0	0							0	0
E2	GF677	Control	R6	9	GF677_Control		0	0							0	0
E2	GF677	Control	R6	10	GF677_Control		0	0							0	0
E2	GF677	Control	R6	11	GF677_Control		0	0							0	0
E2	GF677	Control	R6	12	GF677_Control		0	0							0	0
E2	GF677	Control	R7	1	GF677_Control		0	0	0	0	0				0	0	0	0	0
E2	GF677	Control	R7	2	GF677_Control		0	0	0	0	0				0	0	0	0	0
E2	GF677	Control	R7	3	GF677_Control		0	0	0	0	0				0	0	0	0	0
E2	GF677	Control	R7	4	GF677_Control		0	0	0	0	0				0	0	0	0	0
E2	GF677	Control	R7	5	GF677_Control		0	0	0	0	0				0	0	0	0	0
E2	GF677	Control	R7	6	GF677_Control		0	0	0	0	0				0	0	0	0	0
E2	GF677	Control	R7	7	GF677_Control		0	0	0	0	0				0	0	0	0	0
E2	GF677	Control	R7	8	GF677_Control		0	0	0	0	0				0	0	0	0	0
E2	GF677	Control	R7	9	GF677_Control		0	0	0	0	0				0	0	0	0	0
E2	GF677	Control	R7	10	GF677_Control		0	0	0	0	0				0	0	0	0	0
E2	GF677	Control	R7	11	GF677_Control		0	0	0	0	0				0	0	0	0	0
E2	GF677	Control	R7	12	GF677_Control		0	0	0	0	0				0	0	0	0	0
E2	GF677	Control	R8	1	GF677_Control		0	1							0	0
E2	GF677	Control	R8	2	GF677_Control		0	0							0	0
E2	GF677	Control	R8	3	GF677_Control		0	0							0	0
E2	GF677	Control	R8	4	GF677_Control		0	0							0	0
E2	GF677	Control	R8	5	GF677_Control		0	0							0	0
E2	GF677	Control	R8	6	GF677_Control		0	0							0	0
E2	GF677	Control	R8	7	GF677_Control		0	0							0	0
E2	GF677	Control	R8	8	GF677_Control		0	0							0	0
E2	GF677	Control	R8	9	GF677_Control		0	0							0	0
E2	GF677	Control	R8	10	GF677_Control		0	0							0	0
E2	GF677	Control	R8	11	GF677_Control		0	0							0	0
E2	GF677	Control	R8	12	GF677_Control		0	0							0	0
E2	Garnem	IBA	R1	1	Garnem_IBA		1	1							0	1
E2	Garnem	IBA	R1	2	Garnem_IBA		1	1							0	2
E2	Garnem	IBA	R1	3	Garnem_IBA		1	1							0	1
E2	Garnem	IBA	R1	4	Garnem_IBA		1	1							0	0
E2	Garnem	IBA	R1	5	Garnem_IBA		1	1							3	4
E2	Garnem	IBA	R1	6	Garnem_IBA		0	0							0	0
E2	Garnem	IBA	R1	7	Garnem_IBA		1	1							0	0
E2	Garnem	IBA	R1	8	Garnem_IBA		1	1							0	0
E2	Garnem	IBA	R1	9	Garnem_IBA		1	1							1	1
E2	Garnem	IBA	R1	10	Garnem_IBA		1	1							0	2
E2	Garnem	IBA	R1	11	Garnem_IBA		1	1							0	1
E2	Garnem	IBA	R1	12	Garnem_IBA		1	1							2	2
E2	Garnem	IBA	R2	1	Garnem_IBA		0	0	1	1	1				0	0	0	0	0
E2	Garnem	IBA	R2	2	Garnem_IBA		0	0	1	1	1				0	0	1	5	6
E2	Garnem	IBA	R2	3	Garnem_IBA		1	1	1	1	1				0	1	1	6	10
E2	Garnem	IBA	R2	4	Garnem_IBA		1	1	1	1	1				0	0	1	4	4
E2	Garnem	IBA	R2	5	Garnem_IBA		1	1	1	1	1				0	4	4	5	5
E2	Garnem	IBA	R2	6	Garnem_IBA		1	1	1	1	1				0	4	6	7	7
E2	Garnem	IBA	R2	7	Garnem_IBA		1	1	1	1	1				0	0	3	7	8
E2	Garnem	IBA	R2	8	Garnem_IBA		1	1	1	1	1				0	1	4	6	7
E2	Garnem	IBA	R2	9	Garnem_IBA		0	0	0	0	1				0	0	0	0	1
E2	Garnem	IBA	R2	10	Garnem_IBA		0	0	0	1	1				0	0	0	0	3
E2	Garnem	IBA	R2	11	Garnem_IBA		0	0	1	1	1				0	0	0	0	0
E2	Garnem	IBA	R2	12	Garnem_IBA		0	1	1	1	1				0	0	2	7	8
E2	Garnem	IBA	R3	1	Garnem_IBA		0	1	1	1	1				0	0	1	4	6
E2	Garnem	IBA	R3	2	Garnem_IBA		1	1	1	1	1				0	1	2	7	8
E2	Garnem	IBA	R3	3	Garnem_IBA		1	1	1	1	1				0	5	7	7	7
E2	Garnem	IBA	R3	4	Garnem_IBA		1	1	1	1	1				0	3	3	6	6
E2	Garnem	IBA	R3	5	Garnem_IBA		0	1	1	1	1				0	2	2	7	7
E2	Garnem	IBA	R3	6	Garnem_IBA		1	1	1	1	1				0	2	4	7	8
E2	Garnem	IBA	R3	7	Garnem_IBA		1	1	1	1	1				0	3	4	8	8
E2	Garnem	IBA	R3	8	Garnem_IBA		1	1	1	1	1				0	4	5	6	10
E2	Garnem	IBA	R3	9	Garnem_IBA		0	1	1						0	0	1
E2	Garnem	IBA	R3	10	Garnem_IBA		1	1	1	1	1				1	1	1	7	8
E2	Garnem	IBA	R3	11	Garnem_IBA		1	1	1	1	1				0	2	2	9	10
E2	Garnem	IBA	R3	12	Garnem_IBA		0	1	1	1	1				0	0	2	6	6
E2	Garnem	IBA	R4	1	Garnem_IBA		0	1							0	0
E2	Garnem	IBA	R4	2	Garnem_IBA		1	1							0	1
E2	Garnem	IBA	R4	3	Garnem_IBA		1	1							0	0
E2	Garnem	IBA	R4	4	Garnem_IBA
E2	Garnem	IBA	R4	5	Garnem_IBA		1	1							0	0
E2	Garnem	IBA	R4	6	Garnem_IBA		0	1							0	0
E2	Garnem	IBA	R4	7	Garnem_IBA		1	1							1	1
E2	Garnem	IBA	R4	8	Garnem_IBA
E2	Garnem	IBA	R4	9	Garnem_IBA		0	1							0	0
E2	Garnem	IBA	R4	10	Garnem_IBA		0	1							0	0
E2	Garnem	IBA	R4	11	Garnem_IBA		1	1							0	0
E2	Garnem	IBA	R4	12	Garnem_IBA		0	0							0	0
E2	Garnem	IBA	R5	1	Garnem_IBA		1	1							0	3
E2	Garnem	IBA	R5	2	Garnem_IBA		1	1							0	0
E2	Garnem	IBA	R5	3	Garnem_IBA		0	1							0	0
E2	Garnem	IBA	R5	4	Garnem_IBA		1	1							0	0
E2	Garnem	IBA	R5	5	Garnem_IBA		0	1							0	0
E2	Garnem	IBA	R5	6	Garnem_IBA		0	0							0	0
E2	Garnem	IBA	R5	7	Garnem_IBA		0	1	1	1	1				0	0	0	3	7
E2	Garnem	IBA	R5	8	Garnem_IBA		0	0	1	1	1				0	0	0	3	4
E2	Garnem	IBA	R5	9	Garnem_IBA		1	1							0	0
E2	Garnem	IBA	R5	10	Garnem_IBA		0	1							0	0
E2	Garnem	IBA	R5	11	Garnem_IBA		1	1							0	0
E2	Garnem	IBA	R5	12	Garnem_IBA		0	0	0	0	1				0	0	0	0	0
E2	Garnem	IBA	R6	1	Garnem_IBA		0	1	1	1	1				0	0	0	3	6
E2	Garnem	IBA	R6	2	Garnem_IBA		0	1	1	1	1				0	0	0	3	6
E2	Garnem	IBA	R6	3	Garnem_IBA		1	1	1	1	1				0	3	3	8	8
E2	Garnem	IBA	R6	4	Garnem_IBA		1	1	1	1	1				0	3	4	6	8
E2	Garnem	IBA	R6	5	Garnem_IBA		1	1	1	1	1				0	4	4	7	7
E2	Garnem	IBA	R6	6	Garnem_IBA		1	1	1	1	1				0	4	6	6	6
E2	Garnem	IBA	R6	7	Garnem_IBA		1	1	1	1	1				0	2	3	5	5
E2	Garnem	IBA	R6	8	Garnem_IBA		0	1	1	1	1				0	3	3	4	5
E2	Garnem	IBA	R6	9	Garnem_IBA		1	1	1	1	1				0	1	1	6	7
E2	Garnem	IBA	R6	10	Garnem_IBA		1	1	1	1	1				0	3	5	5	6
E2	Garnem	IBA	R6	11	Garnem_IBA		1	1	1	1	1				0	2	2	6	7
E2	Garnem	IBA	R6	12	Garnem_IBA		0	1	1	1	1				0	0	0	3	6
E2	GF677	IBA	R1	1	GF677_IBA		0	0	0	1	1				0	0	0	0	0
E2	GF677	IBA	R1	2	GF677_IBA		0	0	0	1	1				0	0	0	1	1
E2	GF677	IBA	R1	3	GF677_IBA		0	0							0	0
E2	GF677	IBA	R1	4	GF677_IBA		0	1	1	1	1				0	0	1	5	6
E2	GF677	IBA	R1	5	GF677_IBA		0	0							0	0
E2	GF677	IBA	R1	6	GF677_IBA		0	0							0	0
E2	GF677	IBA	R1	7	GF677_IBA		0	0							0	0
E2	GF677	IBA	R1	8	GF677_IBA		0	0							0	0
E2	GF677	IBA	R1	9	GF677_IBA		0	1							0	0
E2	GF677	IBA	R1	10	GF677_IBA		0	0	0	0	0				0	0	0	0	0
E2	GF677	IBA	R1	11	GF677_IBA		0	0							0	0
E2	GF677	IBA	R1	12	GF677_IBA		0	0	0	0	0				0	0	0	0	0
E2	GF677	IBA	R2	1	GF677_IBA		0	0	0	0	0				0	0	0	0	0
E2	GF677	IBA	R2	2	GF677_IBA		0	0	0	0	0				0	0	0	0	0
E2	GF677	IBA	R2	3	GF677_IBA		0	0	0	0	0				0	0	0	0	0
E2	GF677	IBA	R2	4	GF677_IBA		0	0	0	0	0				0	0	0	0	0
E2	GF677	IBA	R2	5	GF677_IBA		0	0	0	0	1				0	0	0	4	4
E2	GF677	IBA	R2	6	GF677_IBA		0	0	0	1	1				0	0	0	0	0
E2	GF677	IBA	R2	7	GF677_IBA		0	0	1	1	1				0	0	0	0	0
E2	GF677	IBA	R2	8	GF677_IBA		0	0	0	1	1				0	0	0	0	0
E2	GF677	IBA	R2	9	GF677_IBA		0	1	1	1	1				0	0	0	4	5
E2	GF677	IBA	R2	10	GF677_IBA		0	0	0	0	0				0	0	0	0	0
E2	GF677	IBA	R2	11	GF677_IBA		0	0	0	0	0				0	0	0	0	0
E2	GF677	IBA	R2	12	GF677_IBA		0	0	0	0	0				0	0	0	0	0
E2	GF677	IBA	R3	1	GF677_IBA		0	0							0	0
E2	GF677	IBA	R3	2	GF677_IBA		0	0							0	0
E2	GF677	IBA	R3	3	GF677_IBA		0	0							0	0
E2	GF677	IBA	R3	4	GF677_IBA		0	0							0	0
E2	GF677	IBA	R3	5	GF677_IBA		0	0							0	0
E2	GF677	IBA	R3	6	GF677_IBA		1	1							1	1
E2	GF677	IBA	R3	7	GF677_IBA		0	0							0	0
E2	GF677	IBA	R3	8	GF677_IBA		0	0							0	0
E2	GF677	IBA	R3	9	GF677_IBA		0	0							0	0
E2	GF677	IBA	R3	10	GF677_IBA		0	0							0	0
E2	GF677	IBA	R3	11	GF677_IBA		0	0							0	0
E2	GF677	IBA	R3	12	GF677_IBA		0	0							0	0
E2	GF677	IBA	R4	1	GF677_IBA		0	1	1	1	1	1			0	2	3	4	4	5		4.703
E2	GF677	IBA	R4	2	GF677_IBA		0	0	0	0	1	1			0	0	0	0	0	3		4.6
E2	GF677	IBA	R4	3	GF677_IBA		0	0	0	0	0	1			0	0	0	0	0	4		2.722
E2	GF677	IBA	R4	4	GF677_IBA		1	1	1	1	1	1			0	3	6	10	10	10		6.797
E2	GF677	IBA	R4	5	GF677_IBA		0	0	0	0	0	0			0	0	0	0	0	0
E2	GF677	IBA	R4	6	GF677_IBA		0	0	0	0	0	0			0	0	0	0	0	0
E2	GF677	IBA	R4	7	GF677_IBA		0	0	0	0	0	1			0	0	0	0	0	0
E2	GF677	IBA	R4	8	GF677_IBA		0	0	1	1	1	1			0	0	0	3	6	6		4.049
E2	GF677	IBA	R4	9	GF677_IBA		0	0	0	0	0				0	0	0	0	0
E2	GF677	IBA	R4	10	GF677_IBA		0	0	1	1	1	1			0	0	0	4	4	5		4.993
E2	GF677	IBA	R4	11	GF677_IBA		0	0	1	1	1	1			0	0	0	4	4	4		7.302
E2	GF677	IBA	R4	12	GF677_IBA		0	0	0	1	1	1			0	0	0	0	1	1		3.331
E2	GF677	IBA	R5	1	GF677_IBA		0	0							0	0
E2	GF677	IBA	R5	2	GF677_IBA		0	0							0	0
E2	GF677	IBA	R5	3	GF677_IBA		0	1							0	0
E2	GF677	IBA	R5	4	GF677_IBA		1	1							0	0
E2	GF677	IBA	R5	5	GF677_IBA		0	0							0	0
E2	GF677	IBA	R5	6	GF677_IBA		0	0							0	0
E2	GF677	IBA	R5	7	GF677_IBA		0	0							0	0
E2	GF677	IBA	R5	8	GF677_IBA		0								0
E2	GF677	IBA	R5	9	GF677_IBA		0	0							0	0
E2	GF677	IBA	R5	10	GF677_IBA		0	0							0	0
E2	GF677	IBA	R5	11	GF677_IBA		0	0							0	0
E2	GF677	IBA	R5	12	GF677_IBA		0	0							0	0
E2	GF677	IBA	R6	1	GF677_IBA		0	0	1	1	1	1			0	0	0	0	1	1
E2	GF677	IBA	R6	2	GF677_IBA		0	0	0	0	1	1			0	0	0	0	0	0
E2	GF677	IBA	R6	3	GF677_IBA		0	0	1	1	1	1			0	0	0	0	0	0
E2	GF677	IBA	R6	4	GF677_IBA		0	0	0	0	0	0			0	0	0	0	0	0
E2	GF677	IBA	R6	5	GF677_IBA		0	0	0	0	0	0			0	0	0	0	0	0
E2	GF677	IBA	R6	6	GF677_IBA		0	0	0	0	1	1			0	0	0	0	0	0
E2	GF677	IBA	R6	7	GF677_IBA		0	0	0	1	1	1			0	0	0	0	2	2
E2	GF677	IBA	R6	8	GF677_IBA		0	0	1	1	1	1			0	0	0	0	1	1
E2	GF677	IBA	R6	9	GF677_IBA		0	0	0	0	0	0			0	0	0	0	0	0
E2	GF677	IBA	R6	10	GF677_IBA		0	0	0	0	0	0			0	0	0	0	0	0
E2	GF677	IBA	R6	11	GF677_IBA		0	0	1	1	1	1			0	0	1	1	1	1
E2	GF677	IBA	R6	12	GF677_IBA		0	0	1	1	1	1			0	0	0	0	1	1
E2	GF677	IBA	R7	1	GF677_IBA		0	0							0	0
E2	GF677	IBA	R7	2	GF677_IBA		0	0							0	0
E2	GF677	IBA	R7	3	GF677_IBA		0	0							0	0
E2	GF677	IBA	R7	4	GF677_IBA		0	0							0	0
E2	GF677	IBA	R7	5	GF677_IBA		0	0							0	0
E2	GF677	IBA	R7	6	GF677_IBA		0	0							0	0
E2	GF677	IBA	R7	7	GF677_IBA		0	0							0	0
E2	GF677	IBA	R7	8	GF677_IBA		0	0							0	0
E2	GF677	IBA	R7	9	GF677_IBA		0	0							0	0
E2	GF677	IBA	R7	10	GF677_IBA		0	0							0	0
E2	GF677	IBA	R7	11	GF677_IBA		0	0							0	0
E2	GF677	IBA	R7	12	GF677_IBA		0	0							0	0
E2	GF677	IBA	R8	1	GF677_IBA		0	0	1	1	1				0	0	0	1	2
E2	GF677	IBA	R8	2	GF677_IBA		0	0	0	0	0				0	0	0	0	0
E2	GF677	IBA	R8	3	GF677_IBA		0	0	0	0	0				0	0	0	0	0
E2	GF677	IBA	R8	4	GF677_IBA		0	0	0	0	0				0	0	0	0	0
E2	GF677	IBA	R8	5	GF677_IBA		0	0	0	0	0				0	0	0	0	0
E2	GF677	IBA	R8	6	GF677_IBA		0	0	0	0	0				0	0	0	0	0
E2	GF677	IBA	R8	7	GF677_IBA		0	0	0	0	0				0	0	0	0	0
E2	GF677	IBA	R8	8	GF677_IBA		0	0	0	0	0				0	0	0	0	0
E2	GF677	IBA	R8	9	GF677_IBA		0	0	1	1	1				0	0	0	0	2
E2	GF677	IBA	R8	10	GF677_IBA		0	0	0	0	0				0	0	0	0	0
E2	GF677	IBA	R8	11	GF677_IBA		0	0	0	0	0				0	0	0	0	0
E2	GF677	IBA	R8	12	GF677_IBA		0	0	0	0	0				0	0	0	0	0
E3	Garnem	Control	R1	1	Garnem_Control		1	1	1	1	1	1			0	3	3	4	4	4		27.946
E3	Garnem	Control	R1	2	Garnem_Control		1	1	1	1	1	1			0	0	0	0	0	0
E3	Garnem	Control	R1	3	Garnem_Control		0	0	0	1	1	1			0	0	0		8	8		43.428
E3	Garnem	Control	R1	4	Garnem_Control		1	1	1	1	1	1			0	2	3	4	4	4		13.113
E3	Garnem	Control	R1	5	Garnem_Control		0	0	0	0	0	0			0	0	0	0	0	0
E3	Garnem	Control	R1	6	Garnem_Control		0	1	1	1	1	1			0	0	0		5	5		37.796
E3	Garnem	Control	R1	7	Garnem_Control		0	1	1	1	1	1			0	1	2	4	4	4		27.991
E3	Garnem	Control	R1	8	Garnem_Control		1	1	1	1	1	1			0	0	0	0	0
E3	Garnem	Control	R1	9	Garnem_Control		0	0	0		1	1			0	0	0	0	0	0
E3	Garnem	Control	R1	10	Garnem_Control		0	0	0	0	0	1			0	0	0	0	0	1		45.425
E3	Garnem	Control	R1	11	Garnem_Control		0	0	0	1	1	1			0	0	0		2	2		37.19
E3	Garnem	Control	R1	12	Garnem_Control		1	1	1	1	1	1			0	0	0		1	1		29.106
E3	GF677	Control	R1	1	GF677_Control		0	0	0		1	1			0	0	0	0	0	0
E3	GF677	Control	R1	2	GF677_Control		0	1	1	1	1	1			0	0	2	2	2	2		41.188
E3	GF677	Control	R1	3	GF677_Control		0	0	0	0	0	0			0	0	0	0	0	0
E3	GF677	Control	R1	4	GF677_Control		0	0	0	0	0	0			0	0	0	0	0	0
E3	GF677	Control	R1	5	GF677_Control		0	0	0	0	0	1			0	0	0	0	0	0
E3	GF677	Control	R1	6	GF677_Control		0	0	0	0	0	0			0	0	0	0	0	0
E3	GF677	Control	R1	7	GF677_Control		0	0	0	0	0	0			0	0	0	0	0	0
E3	GF677	Control	R1	8	GF677_Control		0	0	0	0	0	1			0	0	0	0	0	0
E3	GF677	Control	R1	9	GF677_Control		0	1	1	1	1	1			0	0	0	1	1	1		31.184
E3	GF677	Control	R1	10	GF677_Control		0	0	0	0	0	0			0	0	0	0	0
E3	GF677	Control	R1	11	GF677_Control		0	1	1	1	1	1			0	0	0		4	4		15.198
E3	GF677	Control	R1	12	GF677_Control		0	0	0	1	1	1			0	0	0	2	2	2		9.316
E3	Garnem	IBA-pulso	R1	1	Garnem_IBA-pulso		1	1							0	2
E3	Garnem	IBA-pulso	R1	2	Garnem_IBA-pulso		1	1							1	3
E3	Garnem	IBA-pulso	R1	3	Garnem_IBA-pulso		1	1							4	5
E3	Garnem	IBA-pulso	R1	4	Garnem_IBA-pulso		1	1							6	6
E3	Garnem	IBA-pulso	R1	5	Garnem_IBA-pulso		0	0							0	0
E3	Garnem	IBA-pulso	R1	6	Garnem_IBA-pulso		1	1							5	6
E3	Garnem	IBA-pulso	R1	7	Garnem_IBA-pulso		1	1							1	1
E3	Garnem	IBA-pulso	R1	8	Garnem_IBA-pulso		0	1							0	0
E3	Garnem	IBA-pulso	R1	9	Garnem_IBA-pulso		0	1							0	2
E3	Garnem	IBA-pulso	R1	10	Garnem_IBA-pulso		0	1							0	0
E3	Garnem	IBA-pulso	R1	11	Garnem_IBA-pulso		1	1							3	4
E3	Garnem	IBA-pulso	R1	12	Garnem_IBA-pulso		1	1							1	4
E3	Garnem	IBA-pulso	R2	1	Garnem_IBA-pulso		0	1	1	1	1	1			0	0	0		4	4		47.296
E3	Garnem	IBA-pulso	R2	2	Garnem_IBA-pulso		1	1	1	1	1	1			0	2	4	5	5	5		65.136
E3	Garnem	IBA-pulso	R2	3	Garnem_IBA-pulso		1	1	1	1	1	1			0	2	2		8	8		41.923
E3	Garnem	IBA-pulso	R2	4	Garnem_IBA-pulso		1	1	1	1	1	1			1	2	3	3	3	4		86.691
E3	Garnem	IBA-pulso	R2	5	Garnem_IBA-pulso		0	0	1	1	1	1			0	0	2	4	4	4		42.764
E3	Garnem	IBA-pulso	R2	6	Garnem_IBA-pulso		1	1	1	1	1	1			1	4	6	7	7	7		70.373
E3	Garnem	IBA-pulso	R2	7	Garnem_IBA-pulso		0	1	1	1	1	1			0	0	3	5	5			85.678
E3	Garnem	IBA-pulso	R2	8	Garnem_IBA-pulso		1	1	1	1	1	1			0	3	4	7	7	8		81.523
E3	Garnem	IBA-pulso	R2	9	Garnem_IBA-pulso		1	1	1	1	1	1			3	8	9	9	9	9		61.767
E3	Garnem	IBA-pulso	R2	10	Garnem_IBA-pulso		1	1	1	1	1	1			3	5	7	7	7	7		59.185
E3	Garnem	IBA-pulso	R2	11	Garnem_IBA-pulso		0	0	1	1	1	1			2	4	4	5	5	5		76.77
E3	Garnem	IBA-pulso	R2	12	Garnem_IBA-pulso		0	0	0	1	1	1			0	0	0		1	2		30.951
E3	Garnem	IBA-pulso	R3	1	Garnem_IBA-pulso		1	1	1	1	1				0	2	3	3	3
E3	Garnem	IBA-pulso	R3	2	Garnem_IBA-pulso		0	1	1	1	1				0	1	3	5	5
E3	Garnem	IBA-pulso	R3	3	Garnem_IBA-pulso		1	1	1	1	1				0	0	1	3	3
E3	Garnem	IBA-pulso	R3	4	Garnem_IBA-pulso		0	1	1	1	1				0	0	2	3	3
E3	Garnem	IBA-pulso	R3	5	Garnem_IBA-pulso		1	1	1	1	1				3	5	5		8
E3	Garnem	IBA-pulso	R3	6	Garnem_IBA-pulso		1	1	1	1	1				0	1	4		6
E3	Garnem	IBA-pulso	R3	7	Garnem_IBA-pulso		0	0	0		1				0	0	0	0	0
E3	Garnem	IBA-pulso	R3	8	Garnem_IBA-pulso		1	1	1	1	1				1	2	5	7	7
E3	Garnem	IBA-pulso	R3	9	Garnem_IBA-pulso		1	1	1	1	1				0	0	0		5
E3	Garnem	IBA-pulso	R3	10	Garnem_IBA-pulso		1	1	1	1	1				0	0	0	0	0
E3	Garnem	IBA-pulso	R3	11	Garnem_IBA-pulso		0	1	1	1	1				0	1	1		3
E3	Garnem	IBA-pulso	R3	12	Garnem_IBA-pulso		0	1	1	1	1				0	0	1	1	1
E3	Garnem	IBA-pulso	R4	1	Garnem_IBA-pulso		0	1							0	0
E3	Garnem	IBA-pulso	R4	2	Garnem_IBA-pulso		0	0							0	0
E3	Garnem	IBA-pulso	R4	3	Garnem_IBA-pulso		1	1							0	0
E3	Garnem	IBA-pulso	R4	4	Garnem_IBA-pulso		0	0							0	0
E3	Garnem	IBA-pulso	R4	5	Garnem_IBA-pulso		1	1							4	7
E3	Garnem	IBA-pulso	R4	6	Garnem_IBA-pulso		1	1							0	3
E3	Garnem	IBA-pulso	R4	7	Garnem_IBA-pulso		0	1							0	0
E3	Garnem	IBA-pulso	R4	8	Garnem_IBA-pulso		1	1							0	3
E3	Garnem	IBA-pulso	R4	9	Garnem_IBA-pulso		0	1							0	0
E3	Garnem	IBA-pulso	R4	10	Garnem_IBA-pulso		1	1							4	6
E3	Garnem	IBA-pulso	R4	11	Garnem_IBA-pulso		0	0							0	0
E3	Garnem	IBA-pulso	R4	12	Garnem_IBA-pulso		0	1							0	0
E3	Garnem	IBA-pulso	R5	1	Garnem_IBA-pulso		0	0	0	1	1				0	0	0		5
E3	Garnem	IBA-pulso	R5	2	Garnem_IBA-pulso		1	1	1	1	1				4	5	5	6	6
E3	Garnem	IBA-pulso	R5	3	Garnem_IBA-pulso		0	1	1	1	1				0	0	2	3	3
E3	Garnem	IBA-pulso	R5	4	Garnem_IBA-pulso		0	0	0		1				0	0	0	0	0
E3	Garnem	IBA-pulso	R5	5	Garnem_IBA-pulso		1	1	1	1	1				5	5	5	5	5
E3	Garnem	IBA-pulso	R5	6	Garnem_IBA-pulso		1	1	1	1	1				4	6	6	6	6
E3	Garnem	IBA-pulso	R5	7	Garnem_IBA-pulso		1	1	1	1	1				0	1	3	5	5
E3	Garnem	IBA-pulso	R5	8	Garnem_IBA-pulso		0	0	0	1	1				0	0	0		6
E3	Garnem	IBA-pulso	R5	9	Garnem_IBA-pulso		0	1	1	1	1				0	0	3		7
E3	Garnem	IBA-pulso	R5	10	Garnem_IBA-pulso		1	1	1	1	1				2	4	8		10
E3	Garnem	IBA-pulso	R5	11	Garnem_IBA-pulso		1	1	1	1	1				2	7	7	7	7
E3	Garnem	IBA-pulso	R5	12	Garnem_IBA-pulso		1	1	1	1	1				5	6	6	6	6
E3	Garnem	IBA-pulso	R6	1	Garnem_IBA-pulso		1	1	1	1	1				1	5	5	6	6
E3	Garnem	IBA-pulso	R6	2	Garnem_IBA-pulso		1	1	1	1	1				2	2	4	5	5
E3	Garnem	IBA-pulso	R6	3	Garnem_IBA-pulso		0	0	1	1	1				0	0	0	1	1
E3	Garnem	IBA-pulso	R6	4	Garnem_IBA-pulso		0	1	1	1	1				0	0	1		5
E3	Garnem	IBA-pulso	R6	5	Garnem_IBA-pulso		1	1	1	1	1				0	0	2	4	4
E3	Garnem	IBA-pulso	R6	6	Garnem_IBA-pulso		1	1	1	1	1				0	3	4	4	4
E3	Garnem	IBA-pulso	R6	7	Garnem_IBA-pulso		1	1	1	1	1				2	2	6	6	6
E3	Garnem	IBA-pulso	R6	8	Garnem_IBA-pulso		1	1	1	1	1				5	6	6	6	6
E3	Garnem	IBA-pulso	R6	9	Garnem_IBA-pulso		0	1	1	1	1				1	3	4	4	4
E3	Garnem	IBA-pulso	R6	10	Garnem_IBA-pulso		1	1	1	1	1				2	5	5	6	6
E3	Garnem	IBA-pulso	R6	11	Garnem_IBA-pulso		1	1	1	1	1				0	3	6	6	6
E3	Garnem	IBA-pulso	R6	12	Garnem_IBA-pulso		1	1	1	1	1				1	1	2	3	3
E3	Garnem	IBA-pulso	R7	1	Garnem_IBA-pulso		1	1							0	0
E3	Garnem	IBA-pulso	R7	2	Garnem_IBA-pulso		0	1							0	0
E3	Garnem	IBA-pulso	R7	3	Garnem_IBA-pulso		1	1							1	3
E3	Garnem	IBA-pulso	R7	4	Garnem_IBA-pulso		0	1							1	1
E3	Garnem	IBA-pulso	R7	5	Garnem_IBA-pulso		0	0							0	0
E3	Garnem	IBA-pulso	R7	6	Garnem_IBA-pulso		1	1							0	0
E3	Garnem	IBA-pulso	R7	7	Garnem_IBA-pulso		0	0							0	0
E3	Garnem	IBA-pulso	R7	8	Garnem_IBA-pulso		0	0							0	0
E3	Garnem	IBA-pulso	R7	9	Garnem_IBA-pulso		0	1							0	0
E3	Garnem	IBA-pulso	R7	10	Garnem_IBA-pulso		0	1							0	0
E3	Garnem	IBA-pulso	R7	11	Garnem_IBA-pulso		0	0							2	4
E3	Garnem	IBA-pulso	R7	12	Garnem_IBA-pulso		1	1							0	0
E3	GF677	IBA-pulso	R1	1	GF677_IBA-pulso		0	0	0	0	0				0	0	0	0	0
E3	GF677	IBA-pulso	R1	2	GF677_IBA-pulso		0	1	1	1	1				0	1	1	2	2
E3	GF677	IBA-pulso	R1	3	GF677_IBA-pulso		0	0	0	0	0				0	0	0	0	0
E3	GF677	IBA-pulso	R1	4	GF677_IBA-pulso		0	0	0	0	0				0	0	0	0	0
E3	GF677	IBA-pulso	R1	5	GF677_IBA-pulso		0	1	1	1	1				0	2	2	2	2
E3	GF677	IBA-pulso	R1	6	GF677_IBA-pulso		0	0	0	0	0				0	0	0	0	0
E3	GF677	IBA-pulso	R1	7	GF677_IBA-pulso		0	0	0		1				0	0	1	1	1
E3	GF677	IBA-pulso	R1	8	GF677_IBA-pulso		0	0	0	0	0				0	0	0	0	0
E3	GF677	IBA-pulso	R1	9	GF677_IBA-pulso		0	0	0	0	0				0	0	0	1	1
E3	GF677	IBA-pulso	R1	10	GF677_IBA-pulso		1	1	1	1	1				0	1	2		8
E3	GF677	IBA-pulso	R1	11	GF677_IBA-pulso		0	0	0	0	0				0	0	1	1	1
E3	GF677	IBA-pulso	R1	12	GF677_IBA-pulso		0	1	1	1	1				0	0	0	1	1
E3	GF677	IBA-pulso	R2	1	GF677_IBA-pulso		1	1							3	3
E3	GF677	IBA-pulso	R2	2	GF677_IBA-pulso		1	1							3	3
E3	GF677	IBA-pulso	R2	3	GF677_IBA-pulso		0	0							0	0
E3	GF677	IBA-pulso	R2	4	GF677_IBA-pulso		0	0							0	0
E3	GF677	IBA-pulso	R2	5	GF677_IBA-pulso		1	1							1	2
E3	GF677	IBA-pulso	R2	6	GF677_IBA-pulso		0	0							0	0
E3	GF677	IBA-pulso	R2	7	GF677_IBA-pulso		1	1							0	3
E3	GF677	IBA-pulso	R2	8	GF677_IBA-pulso		0	1							0	0
E3	GF677	IBA-pulso	R2	9	GF677_IBA-pulso		0	1							0	0
E3	GF677	IBA-pulso	R2	10	GF677_IBA-pulso		0	0							0	0
E3	GF677	IBA-pulso	R2	11	GF677_IBA-pulso		1	1							0	0
E3	GF677	IBA-pulso	R2	12	GF677_IBA-pulso		1	1							1	2
E3	GF677	IBA-pulso	R3	1	GF677_IBA-pulso		1	1	1	1	1				0	1	1		5
E3	GF677	IBA-pulso	R3	2	GF677_IBA-pulso		1	1	1	1	1				0	1	2	4	4
E3	GF677	IBA-pulso	R3	3	GF677_IBA-pulso		0	0	0	0	0				0	0	0	0	0
E3	GF677	IBA-pulso	R3	4	GF677_IBA-pulso		0	0	0	0	0				0	0	1	2	2
E3	GF677	IBA-pulso	R3	5	GF677_IBA-pulso		0	1	1	1	1				0	0	2	5	5
E3	GF677	IBA-pulso	R3	6	GF677_IBA-pulso		0	1	1	1	1				0	0	2		3
E3	GF677	IBA-pulso	R3	7	GF677_IBA-pulso		0	0	1	1	1				0	0	2	2	2
E3	GF677	IBA-pulso	R3	8	GF677_IBA-pulso		1	1	1	1	1				0	3	3	4	4
E3	GF677	IBA-pulso	R3	9	GF677_IBA-pulso		0	0	0	0	0				0	0	0	0	0
E3	GF677	IBA-pulso	R3	10	GF677_IBA-pulso		0	0	0	1	1				0	0	0	2	2
E3	GF677	IBA-pulso	R3	11	GF677_IBA-pulso		1	1	1	1	1				2	3	4	5	5
E3	GF677	IBA-pulso	R3	12	GF677_IBA-pulso		0	1	1	1	1				0	0	1		3
E3	GF677	IBA-pulso	R4	1	GF677_IBA-pulso		0	0							0	0
E3	GF677	IBA-pulso	R4	2	GF677_IBA-pulso		1	1							0	1
E3	GF677	IBA-pulso	R4	3	GF677_IBA-pulso		1	1							3	5
E3	GF677	IBA-pulso	R4	4	GF677_IBA-pulso		0	0							0	0
E3	GF677	IBA-pulso	R4	5	GF677_IBA-pulso		1	1							1	3
E3	GF677	IBA-pulso	R4	6	GF677_IBA-pulso		0	1							0	2
E3	GF677	IBA-pulso	R4	7	GF677_IBA-pulso		1	1							0	1
E3	GF677	IBA-pulso	R4	8	GF677_IBA-pulso		0	0							0	0
E3	GF677	IBA-pulso	R4	9	GF677_IBA-pulso		0	1							0	0
E3	GF677	IBA-pulso	R4	10	GF677_IBA-pulso		1	1							0	0
E3	GF677	IBA-pulso	R4	11	GF677_IBA-pulso		0	1							0	1
E3	GF677	IBA-pulso	R4	12	GF677_IBA-pulso		1	1							2	5
E3	GF677	IBA-pulso	R5	1	GF677_IBA-pulso		0	0	0	0	0				0	0	0	0	0
E3	GF677	IBA-pulso	R5	2	GF677_IBA-pulso		0	1	1	1	1				0	1	1	4	4
E3	GF677	IBA-pulso	R5	3	GF677_IBA-pulso		0	0	0	1	1				0	0	0		4
E3	GF677	IBA-pulso	R5	4	GF677_IBA-pulso		0	1	1	1	1				0	0	0	3	3
E3	GF677	IBA-pulso	R5	5	GF677_IBA-pulso		0	0	0	0	1				0	0	0		2
E3	GF677	IBA-pulso	R5	6	GF677_IBA-pulso		1	1	1	1	1				0	2	4	5	5
E3	GF677	IBA-pulso	R5	7	GF677_IBA-pulso		0	0	0	0	0				0	0	0	2	2
E3	GF677	IBA-pulso	R5	8	GF677_IBA-pulso		0	0	0	0	0				0	1	2	2	2
E3	GF677	IBA-pulso	R5	9	GF677_IBA-pulso		0	0	0	0	0				0	0	0	0	0
E3	GF677	IBA-pulso	R5	10	GF677_IBA-pulso		1	1	1	1	1				0	0	2		5
E3	GF677	IBA-pulso	R5	11	GF677_IBA-pulso		1	1	1	1	1				2	2	2		3
E3	GF677	IBA-pulso	R5	12	GF677_IBA-pulso		0	0	0	0	0				0	0	0		3
E3	GF677	IBA-pulso	R6	1	GF677_IBA-pulso		0	0	1	1	1	1			0	0	1		5	5		56.716
E3	GF677	IBA-pulso	R6	2	GF677_IBA-pulso		0	0	0		1	1			0	0	2	2	2	2		52.054
E3	GF677	IBA-pulso	R6	3	GF677_IBA-pulso		1	1	1	1	1	1			2	2	3	5	5	5		85.761
E3	GF677	IBA-pulso	R6	4	GF677_IBA-pulso		0	0	0	0	0	0			0	0	0	0	0	0
E3	GF677	IBA-pulso	R6	5	GF677_IBA-pulso		0	0	0	0	0	0			0	0	0	0	0	0
E3	GF677	IBA-pulso	R6	6	GF677_IBA-pulso		1	1	1	1	1	1			0	0	1		7	7		51.107
E3	GF677	IBA-pulso	R6	7	GF677_IBA-pulso		0	0	0	1	1	1			0	0	0		3	3		82.799
E3	GF677	IBA-pulso	R6	8	GF677_IBA-pulso		0	1	1	1	1	1			0	0	2		3	3		73.087
E3	GF677	IBA-pulso	R6	9	GF677_IBA-pulso		1	1	1	1	1	1			0	0	0	5	5	5		74.029
E3	GF677	IBA-pulso	R6	10	GF677_IBA-pulso		0	0	0	0	0	1			0	0	2		3	3		72.93
E3	GF677	IBA-pulso	R6	11	GF677_IBA-pulso		1	1	1	1	1	1			1	4	5	6	6	6		68.927
E3	GF677	IBA-pulso	R6	12	GF677_IBA-pulso		1	1	1	1	1	1			2	4	4	4	4	4		63.717
E3	GF677	IBA-pulso	R7	1	GF677_IBA-pulso		0	1							0	2						52.355
E3	GF677	IBA-pulso	R7	2	GF677_IBA-pulso		0	0							0	0
E3	GF677	IBA-pulso	R7	3	GF677_IBA-pulso		1	1							0	3
E3	GF677	IBA-pulso	R7	4	GF677_IBA-pulso		1	1							2	3
E3	GF677	IBA-pulso	R7	5	GF677_IBA-pulso		0	1							0	0
E3	GF677	IBA-pulso	R7	6	GF677_IBA-pulso		1	1							0	3
E3	GF677	IBA-pulso	R7	7	GF677_IBA-pulso		1	1							1	3
E3	GF677	IBA-pulso	R7	8	GF677_IBA-pulso		1	1							0	3
E3	GF677	IBA-pulso	R7	9	GF677_IBA-pulso		0	0							0	0
E3	GF677	IBA-pulso	R7	10	GF677_IBA-pulso		1	1							0	1
E3	GF677	IBA-pulso	R7	11	GF677_IBA-pulso		1	1							0	0
E3	GF677	IBA-pulso	R7	12	GF677_IBA-pulso		0	1							0	0
E3	Garnem	IBA	R1	1	Garnem_IBA		1	1	1	1	1	1			4	5	5		7	7		7.605
E3	Garnem	IBA	R1	2	Garnem_IBA		1	1	1	1	1	1			2	3	4		10			6.321
E3	Garnem	IBA	R1	3	Garnem_IBA		1	1	1	1	1	1			0	2	6		9	9		7.565
E3	Garnem	IBA	R1	4	Garnem_IBA		0	0	0	1	1	1			0	0	0		6	7		7.581
E3	Garnem	IBA	R1	5	Garnem_IBA		1	1	1	1	1	1			0	3	4		10	12		10.866
E3	Garnem	IBA	R1	6	Garnem_IBA		0	1	1	1	1	1			0	0	0		4	5		9.006
E3	Garnem	IBA	R1	7	Garnem_IBA		0	0	0	1	1	1			0	0	1		7			9.386
E3	Garnem	IBA	R1	8	Garnem_IBA		1	1	1	1	1	1			0	4	5		9			11.478
E3	Garnem	IBA	R1	9	Garnem_IBA		1	1	1	1	1	1			0	5	7		11	13		10.865
E3	Garnem	IBA	R1	10	Garnem_IBA		0	0	0	1	1	1			0	0	0		4	5		6.157
E3	Garnem	IBA	R1	11	Garnem_IBA		0	0	0	1	1	1			0	0	0		2	6		7.302
E3	Garnem	IBA	R1	12	Garnem_IBA		0	0	0	1	1	1			0	0	0		8	8		4.84
