# Supplementary material for: Effects of Auxin (Indole-3-butyric Acid) on Adventitious Root Formation in Peach-Based Prunus Rootstocks
Source: Plants (Basel). 2022 Mar 29;11(7):913. doi: 10.3390/plants11070913 (PMC9002465; doi:10.3390/plants11070913)
Supplement: Supplementary file 1 [file plants-11-00913-s001.zip › plants-1652499-supplementary/Table_S4_raw_data_hormones.xlsx]

## Sheet: Hormones_raw_data
					Metabolite concentration (ng·g-1)																			NF: Not Found
Tube	Name	Time	Replicate/Tubo	Sample weight (g)	ACC	tZ	cZ	ZR	iP	DHZ	GA1	GA3	GA4	IAA	MeIAA	IAA-Isoleucine	IAA-Aspartic	ABA	JA	MeJA	SA	EpiBL	SL
1	Garnem T0	T0 (0d)	1	0.065	259.692	159.428	34.1097	NF	0.654605	0.802211	0.0186147	0.802211	NF	0.601159	17.0595	226.107	1137.51	31.6659	3.49084	7.1729	8.22949	0.0604522	0.473383
2	Garnem T0	T0 (0d)	2	0.042	315.193	119.941	32.9137	NF	0.675865	0.957291	NF	0.957291	NF	0.679786	16.9892	231.361	1153.23	40.4864	7.29173	8.57921	11.6195	0.0655812	0.217484
3	Garnem T0	T0 (0d)	3	0.053	202.237	151.37	32.9398	NF	0.262788	1.39767	NF	1.39767	0.00723938	0.573716	10.8429	189.836	1335.64	52.0336	5.13255	7.93858	7.91138	0.0463995	0.15985
4	Garnem T4 Ø	T0,5 (4d)	1	0.061	269.917	146.467	35.2642	NF	0.575255	1.7322	NF	1.7322	0.0147214	0.536372	11.5833	275.809	1659.21	27.0553	9.3809	12.6871	5.97736	0.0665189	0.33673
5	Garnem T4 Ø	T0,5 (4d)	2	0.051	259.406	176.934	33.8548	NF	0.955079	1.46922	NF	1.46922	NF	0.616358	15.4813	235.104	1868.36	34.8273	9.01638	19.2286	11.303	0.055078	0.29775
6	Garnem T4 Ø	T0,5 (4d)	3	0.05	163.59	264.589	49.9301	NF	0.724821	0.482921	NF	1.48292	NF	0.974413	15.6537	233.224	2428.15	31.3125	11.4557	13.0587	12.8019	0.0697887	0.74961
7	Garnem T8 Ø	T1 (8d)	1	0.057	154.563	184.089	33.7345	NF	0.544118	1.27322	NF	1.27322	0.0440721	0.47172	7.16125	270.782	1447.67	21.0276	6.27277	4.3555	9.23444	0.0626738	0.173734
8	Garnem T8 Ø	T1 (8d)	2	0.06	109.637	178.499	30.4195	NF	0.392914	0.863031	0.0367128	0.863031	0.0207453	0.571001	6.7016	302.103	1517.06	17.2713	13.7447	7.14067	8.10908	0.106312	0.19164
9	Garnem T8 Ø	T1 (8d)	3	0.076	163.643	151.727	22.5728	NF	0.475374	1.02573	0.0206836	0.9573	NF	0.377977	11.1549	148.912	927.381	26.1667	5.83628	6.76122	6.97015	0.0662261	0.253371
10	Garnem T4 IBA	T0,5 (4d)	1	0.09	217.648	245.626	31.1247	NF	0.459123	0.12775	NF	0.12775	NF	1.58007	13.5619	226.412	2700.97	46.3805	11.5169	18.4001	18.5254	0.0851165	0.811233
11	Garnem T4 IBA	T0,5 (4d)	2	0.089	261.983	222.837	56.8565	NF	0.581132	0.43534	NF	0.43534	0.0128449	1.58116	15.9013	261.01	1587.3	41.9283	7.1729	17.84	15.8569	0.0619558	0.385435
12	Garnem T4 IBA	T0,5 (4d)	3	0.045	219.735	299.633	41.0867	NF	0.755986	0.888964	NF	0.388964	0.0402242	2.51341	20.7031	314.76	1726.85	28.3202	8.57921	19.24	6.62773	0.0724274	0.437896
13	Garnem T8 IBA	T1 (8d)	1	0.077	301.099	210.962	35.95	NF	0.637435	1.84772	NF	0.847724	0.0529646	1.98691	13.5209	333.121	2216.22	41.8503	17.9386	20.9217	8.99647	0.0896179	0.347807
14	Garnem T8 IBA	T1 (8d)	2	0.113	279.041	197.077	38.1767	NF	0.495889	1.46288	NF	0.299042	0.00756461	1.03247	29.0547	206.972	2662.15	38.6812	12.6871	19.4947	13.5383	0.0829562	0.851745
15	Garnem T8 IBA	T1 (8d)	3	0.104	259.554	251.216	49.9278	NF	0.481656	1.06267	NF	0.462879	0.0127152	2.70581	24.2957	294.66	1619.81	42.4777	19.2286	11.1202	16.6817	0.050481	0.916312
16	Garnem T4 IBAp	T0,5 (4d)	1	0.054	296.086	208.266	46.1043	NF	0.35772	1.22187	NF	0.626742	0.00892818	1.52273	17.4	331.411	2190.39	33.8123	13.0587	14.9893	13.4379	0.0749514	0.345937
17	Garnem T4 IBAp	T0,5 (4d)	2	0.061	309.179	194.206	54.53	NF	0.687056	1.37032	0.1064	0.221866	0.00823493	0.991587	19.5457	357.983	2401.49	44.4231	14.3555	15.7514	10.7234	0.05901	0.345596
18	Garnem T4 IBAp	T0,5 (4d)	3	0.042	252.715	130.928	41.719	NF	0.971884	1.19241	0.107772	0.37032	0.0223984	1.51364	15.358	337.673	1452.57	37.0563	7.14067	11.27	11.0902	0.0523597	0.373297
19	Garnem T8 IBAp	T1 (8d)	1	0.036	250.174	126.744	80.4182	NF	0.78056	2.24423	NF	0.192414	0.025869	2.50934	15.1111	297.377	1519.27	45.6728	16.7612	10.5851	15.8092	0.0736455	0.42026
20	Garnem T8 IBAp	T1 (8d)	2	0.042	322.86	282.388	50.1049	NF	0.464522	2.46493	NF	0.244231	0.00633985	1.49146	16.0876	227.179	1229.35	45.7173	18.4001	14.8208	15.266	0.0769422	0.260593
21	Garnem T8 IBAp	T1 (8d)	3	0.072	359.631	249.44	59.6402	NF	0.971542	2.22422	NF	0.464931	NF	0.935414	22.44	362.158	2139.49	52.6963	11.84	13.799	13.3719	0.0684928	0.523608
22	GF 677 T0	T0 (0d)	1	0.119	168.745	157.756	23.4474	NF	0.676698	0.512552	0.0412816	0.224222	0.00859302	0.617341	7.73633	114.464	1126.6	36.4566	9.23997	15.2638	8.23641	0.0377977	0.425884
23	GF 677 T0	T0 (0d)	2	0.044	167.162	178.184	34.0262	NF	0.122064	0.258476	NF	0.240857	NF	0.759039	5.47807	217.735	1857.21	29.6486	10.9217	8.14802	9.09186	0.0566495	0.816719
24	GF 677 T0	T0 (0d)	3	0.067	187.034	154.638	51.9674	NF	0.674083	1.61994	NF	0.512552	NF	0.484784	15.4593	261.379	2055.99	30.1977	9.49475	10.42	10.064	0.0654388	0.50243
25	GF 677 T4 Ø	T0,5 (4d)	1	0.041	238.962	132.926	23.592	NF	0.806566	0.354146	NF	0.258476	0.00914863	0.650889	6.48112	250.509	1375.7	44.1247	11.1202	13.2151	16.9989	0.0232226	0.445407
26	GF 677 T4 Ø	T0,5 (4d)	2	0.034	268.865	211.089	20.2188	NF	0.380192	0.358892	NF	0.619941	NF	0.53485	10.0813	119.819	1167	39.6974	8.98932	8.63112	18.0324	0.0470081	0.175934
27	GF 677 T4 Ø	T0,5 (4d)	3	0.03
28	GF 677 T8 Ø	T1 (8d)	1	0.044	240.823	155.775	34.2598	NF	0.431086	0.970019	NF	0.358892	0.0120346	0.665189	7.63451	104.367	1815.64	33.0664	11.27	13.4124	10.0968	0.0673515	0.564851
29	GF 677 T8 Ø	T1 (8d)	2	0.049	281.114	146.74	25.1023	NF	0.260903	1.95501	NF	0.805063	0.0204377	0.55078	10.3182	200.509	1337.76	31.228	10.5851	8.1908	18.0205	0.0787321	0.473383
30	GF 677 T8 Ø	T1 (8d)	3	0.058	231.848	172.261	42.0858	NF	0.652706	0.645153	NF	0.970019	0.0511009	0.697887	7.0595	235.412	1711.74	42.9572	8.82084	4.2664	17.0177	0.0829298	0.371011
31	GF 677 T4 IBA	T0,5 (4d)	1	0.092	383.722	243.264	44.6042	NF	0.13886	1.86045	NF	0.355011	0.00655755	0.926738	13.3836	338.393	2624.66	43.1783	13.799	11.3224	17.0823	0.163009	0.217484
32	GF 677 T4 IBA	T0,5 (4d)	2	0.05	369.657	267.507	42.7782	NF	0.263579	1.20147	NF	0.645153	0.0150477	1.06312	16.9892	228.866	2281.09	72.7748	15.2638	21.5846	30.0081	0.171557	0.598502
33	GF 677 T4 IBA	T0,5 (4d)	3	0.097	421.376	186.487	32.0903	NF	0.108325	1.36401	NF	0.860454	NF	1.66226	10.8429	358.975	1845.18	50.0925	18.148	26.8378	16.2309	0.178254	0.616125
34	GF 677 T8 IBA	T1 (8d)	1	0.04	321.634	265.11	36.5846	NF	0.199055	2.04708	NF	0.201473	NF	1.45116	15.2579	254.588	2115.45	31.0206	10.42	15.209	16.4109	0.0576548	0.617046
35	GF 677 T8 IBA	T1 (8d)	2	0.037	305.707	250.081	47.0238	NF	0.478628	1.2702	NF	0.36401	NF	0.619558	13.7796	204.915	1494.89	42.7442	13.2151	16.1795	20.1153	0.049946	1.17418
36	GF 677 T8 IBA	T1 (8d)	3	0.032	288.757	194.662	46.3965	NF	0.560435	2.03017	0.0199786	0.470828	NF	1.72427	26.8335	288.215	1433.11	51.7699	18.6311	17.9281	27.3915	0.101284	0.675171
37	GF 677 T4 IBAp	T0,5 (4d)	1	0.05	341.457	188.994	40.5869	NF	0.432076	1.35298	NF	0.270202	0.0105374	1.58468	25.2924	304.531	1839.45	56.8661	13.6862	15.6969	9.40056	0.071982	0.800588
38	GF 677 T4 IBAp	T0,5 (4d)	2	0.058	311.68	251.811	33.8168	NF	0.334882	1.34351	NF	0.50768	NF	0.896179	22.4314	299.741	2424.29	84.7116	13.4124	14.6396	15.1265	0.0503055	0.33673
39	GF 677 T4 IBAp	T0,5 (4d)	3	0.089	449.543	268.674	37.6572	NF	0.226189	1.06519	NF	0.301704	NF	0.829562	11.5833	229.575	2165.56	43.0355	18.1908	15.4209	15.4811	0.0433195	0.803818
40	GF 677 T8 IBAp	T1 (8d)	1	0.047	344.118	198.579	33.6955	NF	0.181461	1.30692	NF	0.352984	0.0145977	1.50481	16.7848	208.165	2070.15	70.8895	14.2664	18.8785	14.4595	0.146184	0.950862
41	GF 677 T8 IBAp	T1 (8d)	2	0.049	260.092	161.14	54.9128	NF	0.144916	1.58489	NF	0.343514	NF	1.44951	15.9854	350.784	1905.1	57.1889	11.3224	11.0786	18.6628	0.0713318	0.706377
42	GF 677 T8 IBAp	T1 (8d)	3	0.054	477.012	241.449	43.4525	NF	0.351257	2.078	0.0320831	0.651855	0.0235237	1.11896	20.5361	264.071	2434.97	42.3909	21.5846	10.8044	16.4786	0.0627584	0.22655
